# Supplementary material for: A Highly Efficient Xylan-Utilization System in Aspergillus niger An76: A Functional-Proteomics Study
Source: Front Microbiol. 2018 Mar 22;9:430. doi: 10.3389/fmicb.2018.00430 (PMC5874446; doi:10.3389/fmicb.2018.00430)
Supplement: Supplementary file 3 [file Table3.XLSX]

## Sheet: Sheet1
Table S3 List of details of identifications and relative quantifications for proteins secreted by A. niger An-76 grown on XOS
1 day on XOS
	Activity	Gene name	Family	Genome ID	Score	Coverage	Unique peptides	PSMs + SD	AAs	MW[kDa]	Calc. pI	Sequences	q-value	Notes
	Xylan-backbone degradation enzymes
Xylanase	Endo-1,4-beta-xylanase	xynC	GH10	g1233.t1	127.34	71.03	18	74 + 8.0	321	35	6.24	GHTLVWHSQLPSWVQAITDKNTLIEVMK	0
		xynB	GH11	g10033.t1	169.09	36.44	5	127 + 19.0	225	24.1	5.47	VGGTVTTSNHFNAWAK	0
		xynA	GH11	g9709.t1	16.14	9	1	8 + 2.0	211	22.5	4.26	KVVNcScVVVK	0	C5(Carbamidomethyl); C7(Carbamidomethyl)
	β-xylosidase	xlnD	GH3	g662.t1	55.16	35.78	16	42 + 7.0	805	87.3	4.87	SWEVWYGTSVQAGAEQK	0
	Xylan accessory enzymes
	a-L-arabinofuranosidase	axhA	GH62	g1234.t1	98.73	69.28	12	56 + 9.0	332	36	4.87	cPIVLQVSQGGAAYFAGK	0	C1(Carbamidomethyl)
		abfB	GH54	g3885.t1	45.41	28.86	6	23 + 4.0	499	52.6	4.46	GLGGAIAGGLAGGFAGHK	0
		abfD	GH43	g4234.t1	1.61	15.84	1	5 + 1.0	543	60.3	5.26	TLAYSDAQSGTR	0
	a-glucuronidase	aguA	GH67	g5372.t1	14.85	31.03	13	21 + 4.0	841	93.8	5.58	LINSSEIQSVLR	0
	Acetylxylan esterase	axeA		g7679.t1	9.84	24.34	3	5 + 1.0	304	32.7	5	ASSAQLTNFQANTNcVITNYGSVLATLNSR	0
2 day on XOS
	Activity	Gene name	Family	Genome ID	Score	Coverage	Unique peptides	PSMs + SD	AAs	MW[kDa]	Calc. pI	Sequences	q-value	Notes
	Xylan-backbone degradation enzymes
Xylanase	Endo-1,4-beta-xylanase	xynC	GH10	g1233.t1	505.91	79.44	42	272 + 36.0	321	35	6.24	TPAIIKADFGALTPENSMKWDATEPSR	0
		xynB	GH11	g10033.t1	866.48	37.78	7	402 + 57.0	225	24.1	5.47	RVGGTVTTSNHFNAWAK	0
		xynA	GH11	g9709.t1	153.96	10.9	1	65 + 8.0	211	22.5	4.26	IDATYTEVDVSQcK	0	C13(Carbamidomethyl)
	β-xylosidase	xlnD	GH3	g662.t1	134.3	48.82	23	87 + 12.0	805	87.3	4.87	TNEPSITGTSTFTQYFSVR	0
	Xylan accessory enzymes
	a-L-arabinofuranosidase	axhA	GH62	g1234.t1	459.52	76.51	18	223 + 37.0	332	36	4.87	SGWTALKDFTDVVSDGK	0
		abfB	GH54	g3885.t1	112.77	33.87	12	46 + 2.0	499	52.6	4.46	KNVVNQLNmVNNNLAVR	0	M9(Oxidation)
		abfD	GH43	g4234.t1	17.27	40.7	10	18 + 1.0	543	60.3	5.26	ITHTIVFEGVNDIGTASTSPTAQQIVGDR	0
	a-glucuronidase	aguA	GH67	g5372.t1	73.69	50.77	28	51 + 10.0	841	93.8	5.58	AGLPVMGFLNPFLYGVGSESGALNDIVK	0
	Acetylxylan esterase	axeA		g7679.t1	73.79	24.34	4	34 + 5.0	304	32.7	5	YGGEcSLEHNTcTYRK	0
3 day on XOS
	Activity	Gene name	Family	Genome ID	Score	Coverage	Unique peptides	PSMs + SD	AAs	MW[kDa]	Calc. pI	Sequences	q-value	Notes
	Xylan-backbone degradation enzymes
Xylanase	Endo-1,4-beta-xylanase	xynC	GH10	g1233.t1	136.07	79.44	26	79 + 7.0	321	35	6.24	GQFSFSGSDYLVNFAQSNNK	0
		xynB	GH11	g10033.t1	753.51	37.78	8	401 + 51.0	225	24.1	5.47	TNAASIQGTATFTQYWSVR	0
		xynA	GH11	g9709.t1	145.36	10.9	2	89 + 11.0	211	22.5	4.26	TNEPSITGTSTFTQYFSVR	0
	β-xylosidase	xlnD	GH3	g662.t1	172.28	51.68	29	118 + 20.0	805	87.3	4.87	NTGKVESDYTAMVFANTSDAGPAPYPVK	0
	Xylan accessory enzymes
	a-L-arabinofuranosidase	axhA	GH62	g1234.t1	366.28	76.51	19	215 + 36.0	332	36	4.87	cSLPSSYSWSSTDALATPK	0
		abfB	GH54	g3885.t1	110.48	40.88	11	55 + 2.0	499	52.6	4.46	YVVGSLVSGPSFTSGEVVSLR	0
		abfD	GH43	g4234.t1	26.72	28.91	11	18 + 0.0	543	60.3	5.26	ETVLAPARWEEGEWPVVQPVR	0
	a-glucuronidase	aguA	GH67	g5372.t1	64.39	48.16	26	49 + 4.0	841	93.8	5.58	APSGVYDIGVNYYDLYGGQSK	0
	Acetylxylan esterase	axeA		g7679.t1	104.47	24.34	4	64 + 9.0	304	32.7	5	MQIYHGSIDTTLYPQNYYETcKQWSGVFGYDYSAPEK	0
4 day on XOS
	Activity	Gene name	Family	Genome ID	Score	Coverage	Unique peptides	PSMs + SD	AAs	MW[kDa]	Calc. pI	Sequences	q-value	Notes
	Xylan-backbone degradation enzymes
Xylanase	Endo-1,4-beta-xylanase	xynC	GH10	g1233.t1	134.89	75.7	25	70 + 6.0	321	35	6.24	GHTLVWHSQLPSWVQAITDK	0
		xynB	GH11	g10033.t1	554.93	37.78	7	305 + 47.0	225	24.1	5.47	RVGGTVTTSNHFNAWAK	0
		xynA	GH11	g9709.t1	175.28	32.7	3	99 + 18.0	211	22.5	4.26	TNEPSITGTSTFTQYFSVR	0
	β-xylosidase	xlnD	GH3	g662.t1	235.12	51.18	29	137 + 30.0	805	87.3	4.87	LVTTQYPASYAEEFPATDmNLRPEGDNPGQTYK	0	M19(Oxidation)
	Xylan accessory enzymes
	a-L-arabinofuranosidase	axhA	GH62	g1234.t1	355.03	78.61	18	186 + 26.0	332	36	4.87	ISDSSTNAIDQTVIGDDTNMYLFFAGDNGKIYR	0
		abfB	GH54	g3885.t1	105.64	41.28	13	53 + 7.0	499	52.6	4.46	HYENVLYAASNGGVQTFDSK	0
		abfD	GH43	g4234.t1	30.61	31.49	10	19 + 1.0	543	60.3	5.26	TENFVVSPEGYPNTLR	0
	a-glucuronidase	aguA	GH67	g5372.t1	118.12	54.58	36	75 + 13	841	93.8	5.58	APSGVYDIGVNYYDLYGGQSK	0
	Feruloyl esterase	faeB		g10211.t1	12.64	22.07	3	10 + 1.0	521	57.2	5.2	LLSYHGTQDPIISSTDSK	0
	Acetylxylan esterase	axeA		g7679.t1	66.84	24.34	4	32 + 3.0	304	32.7	5	MQIYHGSIDTTLYPQNYYETcKQWSGVFGYDYSAPEK	0	C21(Carbamidomethyl)
5 day on XOS
	Activity	Gene name	Family	Genome ID	Score	Coverage	Unique peptides	PSMs + SD	AAs	MW[kDa]	Calc. pI	Sequences	q-value	Notes
	Xylan-backbone degradation enzymes
Xylanase	Endo-1,4-beta-xylanase	xynC	GH10	g1233.t1	228.69	62.62	18	74 + 8.0	321	35	6.24	GQFSFSGSDYLVNFAQSNNK	0
		xynB	GH11	g10033.t1	1249.63	36.44	5	412 + 47.0	225	24.1	5.47	TNAASIQGTATFTQYWSVR	0
		xynA	GH11	g9709.t1	397.11	10.9	2	95 + 11.0	211	22.5	4.26	TNEPSITGTSTFTQYFSVR	0
	β-xylosidase	xlnD	GH3	g662.t1	97.63	32.67	16	39 + 4.0	805	87.3	4.87	AASLISLFTLDELIANTGNTGLGVSR	0
		xlnB	GH43	g4894.t1	10.26	11.46	2	3 + 0.0	349	38.7	5.05	ILQGNDAVGTSTGHNSVFSPDGQDYYIVYHR	0
	Xylan accessory enzymes
	a-L-arabinofuranosidase	abnB	GH43	g3804.t1	91.56	45.71	10	30 + 2.0	326	35.4	4.93	YVVFKVDGNSIGNGGDcNNGIAPLKPTPILLQK	0	C17(Carbamidomethyl)
		axhA	GH62	g1234.t1	1235.08	64.46	14	434 + 56.0	332	36	4.87	SGWTALKDFTDVVSDGK	0
		abfB	GH54	g3885.t1	346.93	31.66	9	119 + 29.0	499	52.6	4.46	HYENVLYAASNGGVQTFDSK	0
		abfD	GH43	g4234.t1	56.84	22.28	11	20 + 1.0	543	60.3	5.26	GIAVGEGGWVDQPDRVDFAPGSAIPAHFVYWR	0
	a-glucuronidase	aguA	GH67	g5372.t1	265.52	40.43	24	96 + 13.0	841	93.8	5.58	VVGQWLGDmEHQSLGHTPSIYLDGHSATR	0	M9(Oxidation)
	Feruloyl esterase	faeB		g10211.t1	19.15	10.36	4	6 + 0.0	521	57.2	5.2	LLSYHGTQDPIISSTDSK	0
		faeA		g7596.t1	1.97	4.41	2	2 + 0.0	522	57	4.86	GYAAVGTDAGHVR	0
	Acetylxylan esterase	axeA		g7679.t1	468.36	26.97	6	138 + 29.0	304	32.7	5	MQIYHGSIDTTLYPQNYYETcKQWSGVFGYDYSAPEK	0	C21(Carbamidomethyl)
