# Supplementary material for: A Highly Efficient Xylan-Utilization System in Aspergillus niger An76: A Functional-Proteomics Study
Source: Front Microbiol. 2018 Mar 22;9:430. doi: 10.3389/fmicb.2018.00430 (PMC5874446; doi:10.3389/fmicb.2018.00430)
Supplement: Supplementary file 4 [file Table4.XLSX]

## Sheet: Sheet1
Table S4 List of details of identifications and relative quantifications for proteins secreted by A. niger An76 grown on different carbon sources
Glycerol
	Activity	Gene name	Family	Genome ID	Score	Coverage	Unique peptides	PSMs + SD	AAs	MW[kDa]	Calc. pI	Sequences	q-value	Notes
	Xylan-backbone degradation enzymes
Xylanase	Endo-1,4-beta-xylanase	xynC	GH10	g1233.t1	11.26	11.84	4	4 + 1.0	321	35	6.24	LYINDYNLDSASYPK	0
		xynB	GH11	g10033.t1	6.81	23.11	2	4 + 1.0	225	24.1	5.47	VGGTVTTSNHFNAWAK	0
	β-xylosidase	xlnD	GH3	g662.t1	41.95	32.05	12	22 + 4.0	805	87.3	4.87	LASSAGSKPLIVLQMGGGQVDSSSLK	0
	Xylan accessory enzymes
	a-L-arabinofuranosidase	abnB	GH43	g3804.t1	7.65	15.64	3	5 + 0.0	326	35.4	4.93	WATASEITGPYTK	0
		axhA	GH62	g1234.t1	82.14	60.54	10	29 + 5.0	332	36	4.87	SGWTALKDFTDVVSDGK	0
		abfB	GH54	g3885.t1	107.84	33.27	13	43 + 4.0	499	52.6	4.46	YVVGSLVSGPSFTSGEVVSLR	0
		abfD	GH43	g4234.t1	5.31	21.55	2	5 + 1.0	543	60.3	5.26	LASNAFNRPSQIPDLR	0
	a-glucuronidase	aguA	GH67	g5372.t1	16.8	15.1	7	10 + 2.0	841	93.8	5.58	LHSGLTVIQHFYNAHYAGSEAAHGFIR	0
	Feruloyl esterase	faeB		g10211.t1	10.2	14.78	4	6 + 1.0	521	57.2	5.2	LLSYHGTQDPIISSTDSK	0
		faeA		g7596.t1	1.88	21.65	2	8 + 1.0	522	57	4.86	AIASTDNPDLHEFHQAGGK	0
	Acetylxylan esterase	axeA		g7679.t1	13.91	7.24	1	4 + 1.0	304	32.7	5	MQIYHGSIDTTLYPQNYYETcK	0	C21(Carbamidomethyl)
Glucose
	Activity	Gene name	Family	Genome ID	Score	Coverage	Unique peptides	PSMs + SD	Aas	MW[kDa]	Calc. pI	Sequences	q-value	Notes
	Xylan-backbone degradation enzymes
Xylanase	Endo-1,4-beta-xylanase	xynC	GH10	g1233.t1	60.34	40.5	10	21 + 2.0	321	35	6.24	GQFSFSGSDYLVNFAQSNNK	0
		xynB	GH11	g10033.t1	39.74	23.11	3	30 + 3.0	225	24.1	5.47	GTVTSDGSVYDIYTATR	0
		xynA	GH11	g9709.t1	7.12	9	1	2 + 0.0	211	22.5	4.26	TNEPSITGTSTFTQYFSVR	0
	β-xylosidase	xlnD	GH3	g662.t1	1.8	2.24	1	1 + 0.0	805	87.3	4.87	LGLPAYQVWSEALHGLDR	0
		xlnB	GH43	g4894.t1	37.13	21.78	5	9 + 3.0	349	38.7	5.05	KILQGNDAVGTSTGHNSVFSPDGQDYYIVYHR	0
	Xylan accessory enzymes
	a-L-arabinofuranosidase	abnB	GH43	g3804.t1	397.1	61.96	12	129 + 6.0	326	35.4	4.93	HHcIGTAVSTTTDPSGPYIPNPTPLScR	0	C3(Carbamidomethyl); C27(Carbamidomethyl)
		axhA	GH62	g1234.t1	292.84	59.64	12	126 + 5.0	332	36	4.87	TSQDPTNVNGWSSEQALFTGK	0
		abfB	GH54	g3885.t1	13.15	16.23	6	8 + 1.0	499	52.6	4.46	ALYSSFSGALYQLQR	0
	a-glucuronidase	aguA	GH67	g5372.t1	8.18	5.59	4	4 + 1.0	841	93.8	5.58	VAYTTNPHAPIR	0
Cellobiose
	Activity	Gene name	Family	Genome ID	Score	Coverage	Unique peptides	PSMs + SD	AAs	MW[kDa]	Calc. pI	Sequences	q-value	Notes
	Xylan-backbone degradation enzymes
Xylanase	Endo-1,4-beta-xylanase	xynC	GH10	g1233.t1	32.88	48.91	11	15 + 3.0	321	35	6.24	GQFSFSGSDYLVNFAQSNNK	0
		xynB	GH11	g10033.t1	45.82	28	3	22 + 4.0	225	24.1	5.47	VGGTVTTSNHFNAWAK	0
	β-xylosidase	xlnD	GH3	g662.t1	11.32	21.49	3	10 + 2.0	805	87.3	4.87	TLIHQIASIISTQGR	0
		xlnB	GH43	g4894.t1	58.43	37.82	8	23 + 2.0	349	38.7	5.05	KILQGNDAVGTSTGHNSVFSPDGQDYYIVYHR	0
	Xylan accessory enzymes
	a-L-arabinofuranosidase	abnB	GH43	g3804.t1	274.21	63.5	14	108 + 7.0	326	35.4	4.93	YVVFKVDGNSIGNGGDcNNGIAPLKPTPILLQK	0
		axhA	GH62	g1234.t1	193.25	74.7	14	79 + 9.0	332	36	4.87	cSLPSSYSWSSTDALATPK	0	C1(Carbamidomethyl)
		abfB	GH54	g3885.t1	4.51	12.83	3	6 + 1.0	499	52.6	4.46	GGADKWAIR	0
		abfD	GH43	g4234.t1	4.73	16.94	2	8 + 1.0	543	60.3	5.26	GNYDGLLPGQTISVPK	0
	a-glucuronidase	aguA	GH67	g5372.t1	27.17	24.49	11	19 + 4.0	841	93.8	5.58	GALYGAYEYLAMVAQR	0
	Feruloyl esterase	faeB		g10211.t1	19.7	19.19	6	10 + 2.0	521	57.2	5.2	LLSYHGTQDPIISSTDSK	0
		faeA		g7596.t1	8.82	27.97	3	9 + 2.0	522	57	4.86	GYAAVGTDAGHVR	0
	Acetylxylan esterase	axeA		g7679.t1	15.34	12.17	2	4 + 0.0	304	32.7	5	MQIYHGSIDTTLYPQNYYETcK	0	C21(Carbamidomethyl)
Xylose
	Activity	Gene name	Family	Genome ID	Score	Coverage	Unique peptides	PSMs + SD	AAs	MW[kDa]	Calc. pI	Sequences	q-value	Notes
	Xylan-backbone degradation enzymes
Xylanase	Endo-1,4-beta-xylanase	xynC	GH10	g1233.t1	274.27	62.62	20	89 + 9.0	321	35	6.24	GHTLVWHSQLPSWVQAITDKNTLIEVMK	0
		xynB	GH11	g10033.t1	839	36.44	5	309 + 17.0	225	24.1	5.47	TNAASIQGTATFTQYWSVR	0
		xynA	GH11	g9709.t1	292.77	10.9	2	76 + 24.0	211	22.5	4.26	TNEPSITGTSTFTQYFSVR	0
	β-xylosidase	xlnD	GH3	g662.t1	379.14	39.63	20	161 + 28.0	805	87.3	4.87	LASSAGSKPLIVLQmGGGQVDSSSLK	0	M15(Oxidation)
		xlnB	GH43	g4894.t1	27.55	16.33	4	9 + 4.0	349	38.7	5.05	KILQGNDAVGTSTGHNSVFSPDGQDYYIVYHR	0
	Xylan accessory enzymes
	a-L-arabinofuranosidase	abnB	GH43	g3804.t1	277.83	53.99	13	93 + 4.0	326	35.4	4.93	YVVFKVDGNSIGNGGDcNNGIAPLKPTPILLQK	0	C17(Carbamidomethyl)
		axhA	GH62	g1234.t1	408.77	64.46	12	173 + 28.0	332	36	4.87	ISDSSTNAIDQTVIGDDTNMYLFFAGDNGKIYR	0
		abfB	GH54	g3885.t1	561.14	35.27	11	173 + 47.0	499	52.6	4.46	HYENVLYAASNGGVQTFDSK	0
		abfD	GH43	g4234.t1	26.04	22.84	9	10 + 1.0	543	60.3	5.26	GIAVGEGGWVDQPDRVDFAPGSAIPAHFVYWR	0
	a-glucuronidase	aguA	GH67	g5372.t1	245.97	34.01	21	99 + 24.0	841	93.8	5.58	GALYGAYEYLAMVAQR	0
	Feruloyl esterase	faeB		g10211.t1	19.85	10.36	4	6 + 2.0	521	57.2	5.2	LLSYHGTQDPIISSTDSK	0
		faeA		g7596.t1	2.02	4.41	2	3 + 0.0	522	57	4.86	GYAAVGTDAGHVR	0
	Acetylxylan esterase	axeA		g7679.t1	124.55	26.97	3	39 + 7.0	304	32.7	5	mQIYHGSIDTTLYPQNYYETcK	0	M1(Oxidation); C21(Carbamidomethyl)
XOS
	Activity	Gene name	Family	Genome ID	Score	Coverage	Unique peptides	PSMs + SD	AAs	MW[kDa]	Calc. pI	Sequences	q-value	Notes
	Xylan-backbone degradation enzymes
Xylanase	Endo-1,4-beta-xylanase	xynC	GH10	g1233.t1	228.69	62.62	18	74 + 19.0	321	35	6.24	GQFSFSGSDYLVNFAQSNNK	0
		xynB	GH11	g10033.t1	1249.63	36.44	5	412 + 36.0	225	24.1	5.47	TNAASIQGTATFTQYWSVR	0
		xynA	GH11	g9709.t1	397.11	10.9	2	95 + 33.0	211	22.5	4.26	TNEPSITGTSTFTQYFSVR	0
	β-xylosidase	xlnD	GH3	g662.t1	504.74	29.18	16	158 + 13.0	805	87.3	4.87	AASLISLFTLDELIANTGNTGLGVSR	0
		xlnB	GH43	g4894.t1	10.26	11.46	2	3 + 2.0	349	38.7	5.05	ILQGNDAVGTSTGHNSVFSPDGQDYYIVYHR	0
	Xylan accessory enzymes
	a-L-arabinofuranosidase	abnB	GH43	g3804.t1	91.56	45.71	10	30 + 7.0	326	35.4	4.93	YVVFKVDGNSIGNGGDcNNGIAPLKPTPILLQK	0	C17(Carbamidomethyl)
		axhA	GH62	g1234.t1	1235.08	64.46	14	434 + 25.0	332	36	4.87	SGWTALKDFTDVVSDGK	0
		abfB	GH54	g3885.t1	346.93	31.66	9	119 + 24.0	499	52.6	4.46	HYENVLYAASNGGVQTFDSK	0
		abfD	GH43	g4234.t1	56.84	22.28	11	20 + 4.0	543	60.3	5.26	GIAVGEGGWVDQPDRVDFAPGSAIPAHFVYWR	0
	a-glucuronidase	aguA	GH67	g5372.t1	265.52	40.43	24	96 + 12.0	841	93.8	5.58	VVGQWLGDmEHQSLGHTPSIYLDGHSATR	0	M9(Oxidation)
	Feruloyl esterase	faeB		g10211.t1	19.15	10.36	4	6 + 0.0	521	57.2	5.2	LLSYHGTQDPIISSTDSK	0
		faeA		g7596.t1	1.97	4.41	2	2 + 0.0	522	57	4.86	GYAAVGTDAGHVR	0
	Acetylxylan esterase	axeA		g7679.t1	468.36	26.97	6	138 + 26.0	304	32.7	5	MQIYHGSIDTTLYPQNYYETcKQWSGVFGYDYSAPEK	0	C21(Carbamidomethyl)
Xylan
	Activity	Gene name	Family	Genome ID	Score	Coverage	Unique peptides	PSMs + SD	AAs	MW[kDa]	Calc. pI	Sequences	q-value	Notes
	Xylan-backbone degradation enzymes
Xylanase	Endo-1,4-beta-xylanase	xynC	GH10	g1233.t1	257.7	62.62	20	86 + 14.0	321	35	6.24	GHTLVWHSQLPSWVQAITDKNTLIEVMK	0
		xynB	GH11	g10033.t1	1015.91	36.44	5	359 + 57.0	225	24.1	5.47	GTVTSDGSVYDIYTATR	0
		xynA	GH11	g9709.t1	475.96	10.9	2	140 + 16.0	211	22.5	4.26	TNEPSITGTSTFTQYFSVR	0
	β-xylosidase	xlnD	GH3	g662.t1	1701.2	55.53	34	578 + 32.0	805	87.3	4.87	SHLIcDESATPYDRAASLISLFTLDELIANTGNTGLGVSR	0	C5(Carbamidomethyl)
		xlnB	GH43	g4894.t1	7.71	16.62	3	4 + 2.0	349	38.7	5.05	KILQGNDAVGTSTGHNSVFSPDGQDYYIVYHRR	0
	Xylan accessory enzymes
	a-L-arabinofuranosidase	abnB	GH43	g3804.t1	18.99	16.87	5	6 + 0.0	326	35.4	4.93	SGDYGLVSPGGGTVcGcGDR	0	C15(Carbamidomethyl); C17(Carbamidomethyl)
		axhA	GH62	g1234.t1	504.13	64.46	13	172 + 59.0	332	36	4.87	ISDSSTNAIDQTVIGDDTNMYLFFAGDNGKIYR	0
		abfB	GH54	g3885.t1	214.49	36.67	12	79 + 14.0	499	52.6	4.46	HYENVLYAASNGGVQTFDSK	0
		abfD	GH43	g4234.t1	59.75	27.62	13	23 + 3.0	543	60.3	5.26	GIAVGEGGWVDQPDRVDFAPGSAIPAHFVYWR	0
	a-glucuronidase	aguA	GH67	g5372.t1	344.26	53.39	36	139 + 27.0	841	93.8	5.58	LHSGLTVIQHFYNAHYAGSEAAHGFIR	0
	Feruloyl esterase	faeB		g10211.t1	2.56	1.54	1	1+ 0.0	521	57.2	5.2	APQVNLLR	0
		faeA		g7596.t1	13.54	11.3	5	5 + 3.0	522	57	4.86	LSGIGGSGLSSLWTYNR	0
	Acetylxylan esterase	axeA		g7679.t1	88.96	26.97	6	33 + 8.0	304	32.7	5	MQIYHGSIDTTLYPQNYYETcK	0	C21(Carbamidomethyl)
Arabinose
	Activity	Gene name	Family	Genome ID	Score	Coverage	Unique peptides	PSMs + SD	AAs	MW[kDa]	Calc. pI	Sequences	q-value
	Xylan-backbone degradation enzymes
Xylanase	Endo-1,4-beta-xylanase	xynB	GH11	g10033.t1	49.32	23.11	3	39 + 9.0	225	24.1	5.47	YVEPLLVEAVTVPVASR	0
	β-xylosidase	xlnD	GH3	g662.t1	202.3	36.89	19	101 + 10.0	805	87.3	4.87	LYDIPVKDAAcAMPMR	0
		xlnB	GH43	g4894.t1	3.44	9.17	1	1 + 0.7	349	38.7	5.05	IYNTPVQGFSILADHLTITDVTIDNSAGTSK	0
	Xylan accessory enzymes
	a-L-arabinofuranosidase	abnB	GH43	g3804.t1	32.67	33.13	7	12 + 2.0	326	35.4	4.93	IINEPTAAAIAYGLDK	0
		axhA	GH62	g1234.t1	355.87	69.58	14	191 + 26.0	332	36	4.87	LLSYHGTQDPIISSTDSK	0
		abfB	GH54	g3885.t1	2546.85	41.88	18	749 + 58.0	499	52.6	4.46	HFGFGPHSHK	0
		abfA	GH51	g10075.t1	58.97	17.99	7	20 + 12.0	628	67.9	4.28	ITPADLDGIANWLPEINGK	0
		abnA	GH43	g8588.t1	13	4.67	2	4 + 2.0	321	34.6	4.27	GTEAYGAERGPVK	0
		abfD	GH43	g4234.t1	7.18	4.6	2	3 + 0.0	543	60.3	5.26	SPLIIGAALKDELTAINDASLAVLK	0
	a-glucuronidase	aguA	GH67	g5372.t1	31.3	21.05	13	14 + 6.0	841	93.8	5.58	SYGEITHLGAHDSPFLR	0
	Feruloyl esterase	faeB		g10211.t1	18.77	13.44	5	6 + 3.0	521	57.2	5.2	IHTPDTYFVSPLLR	0
		faeA		g7596.t1	2.32	4.41	2	2 + 0.0	522	57	4.86	DNYSVFALHNGQDcLcGNLLPASSAK	0	C14(Carbamidomethyl); C16(Carbamidomethyl)
	Acetylxylan esterase	axeA		g7679.t1	20.14	12.17	2	6 + 3.0	304	32.7	5	DNIQGITKPAIR	0
Xylitol
	Activity	Gene name	Family	Genome ID	Score	Coverage	Unique peptides	PSMs + SD	AAs	MW[kDa]	Calc. pI	Sequences	q-value
	Xylan-backbone degradation enzymes
Xylanase	Endo-1,4-beta-xylanase	xynC	GH10	g1233.t1	76.14	53.89	18	24 + 1.0	321	35	6.24	GQFSFSGSDYLVNFAQSNNK	0
		xynB	GH11	g10033.t1	209.88	36	4	75 + 19.0	225	24.1	5.47	TNAASIQGTATFTQYWSVR	0
		xynA	GH11	g9709.t1	337.65	10.9	2	85 + 4.0	211	22.5	4.26	TNEPSITGTSTFTQYFSVR	0
	β-xylosidase	xlnD	GH3	g662.t1	187.56	34.78	17	68 + 19.0	805	87.3	4.87	LASSAGSKPLIVLQMGGGQVDSSSLK	0
	Xylan accessory enzymes
	a-L-arabinofuranosidase	axhA	GH62	g1234.t1	213.02	46.69	8	76 + 8.0	332	36	4.87	SFTASSLGGEWTAQAASEDQPFAGK	0
		abfB	GH54	g3885.t1	192.58	35.27	12	63 + 32.0	499	52.6	4.46	YVVGSLVSGPSFTSGEVVSLR	0
		abfD	GH43	g4234.t1	7.46	7.18	3	3 + 0.0	543	60.3	5.26	GNYDGLLPGQTISVPK	0
	a-glucuronidase	aguA	GH67	g5372.t1	55.9	20.57	13	23 + 5.0	841	93.8	5.58	APSGVYDIGVNYYDLYGGQSK	0
	Feruloyl esterase	faeA		g7596.t1	8.91	6.7	3	3 + 2.0	522	57	4.86	GYAAVGTDAGHVR	0
	acetylxylan esterase	axeA		g7679.t1	22.47	26.97	3	7 + 1.0	304	32.7	5	mQIYHGSIDTTLYPQNYYETcK	0	M1(Oxidation); C21(Carbamidomethyl)
CMC
	Activity	Gene name	Family	Genome ID	Score	Coverage	Unique peptides	PSMs + SD	AAs	MW[kDa]	Calc. pI	Sequences	q-value
	Xylan-backbone degradation enzymes
Xylanase	Endo-1,4-beta-xylanase	xynC	GH10	g1233.t1	285.17	71.03	22	87 + 6.0	321	35	6.24	GQFSFSGSDYLVNFAQSNNK	0
		xynB	GH11	g10033.t1	342.92	36.44	5	152 + 15.0	225	24.1	5.47	GTVTSDGSVYDIYTATR	0
		xynA	GH11	g9709.t1	92.38	9	1	22 + 2.0	211	22.5	4.26	TNEPSITGTSTFTQYFSVR	0
	β-xylosidase	xlnD	GH3	g662.t1	126.38	34.66	17	40 + 4.0	805	87.3	4.87	HYAGYDIENWHNHSR	0
		xlnB	GH43	g4894.t1	53.06	22.06	8	16 + 0.0	349	38.7	5.05	ILQGNDAVGTSTGHNSVFSPDGQDYYIVYHR	0
	Xylan accessory enzymes
	a-L-arabinofuranosidase	abnB	GH43	g3804.t1	267.44	47.85	12	87 + 2.0	326	35.4	4.93	YVVFKVDGNSIGNGGDcNNGIAPLKPTPILLQK	0
		axhA	GH62	g1234.t1	246.11	70.48	14	76 + 4.0	332	36	4.87	SFTASSLGGEWTAQAASEDQPFAGK	0
		abfB	GH54	g3885.t1	68.71	24.45	8	19 + 1.0	499	52.6	4.46	YVVGSLVSGPSFTSGEVVSLR	0
		abnA	GH43	g8588.t1	2.83	4.36	1	1 + 0.0	321	34.6	4.27	ESDGTYFLFSTGNK	0
		abfD	GH43	g4234.t1	49.01	23.02	9	17 + 2.0	543	60.3	5.26	GIAVGEGGWVDQPDRVDFAPGSAIPAHFVYWR	0
	a-glucuronidase	aguA	GH67	g5372.t1	51.1	23.19	16	21 + 2.0	841	93.8	5.58	GALYGAYEYLAMVAQR	0
	Feruloyl esterase	faeB		g10211.t1	25.73	13.63	6	9 + 4.0	521	57.2	5.2	LLSYHGTQDPIISSTDSK	0
	acetylxylan esterase	axeA		g7679.t1	47.48	12.17	2	15 + 2.0	304	32.7	5	mQIYHGSIDTTLYPQNYYETcK	0	M1(Oxidation); C21(Carbamidomethyl)
