# Supplementary material for: A Highly Efficient Xylan-Utilization System in Aspergillus niger An76: A Functional-Proteomics Study
Source: Front Microbiol. 2018 Mar 22;9:430. doi: 10.3389/fmicb.2018.00430 (PMC5874446; doi:10.3389/fmicb.2018.00430)
Supplement: Supplementary file 6 [file Table6.XLSX]

## Sheet: Sheet1
Table S6 List of details of identifications and relative quantifications for sugar transporters of A. nigerAn-76 on different carbon sources
Glycerol
	Activity	Genome ID	Score	Coverage	Unique peptides	PSMs	AAs	MW[kDa]	Calc. pI	Sequences	q-value	Notes
	MFS monosaccharide transporter	g572.t1	2.17	1.85	1	1 + 0.0	540	60.3	6.13	KTTSVFNVVK	0.001
	MFS monosaccharide transporter	g7878.t1	1.6	4.93	1	1 + 0.0	568	61.4	5.5	QGMLTSILELGAWVGTLLNGYLADAmGR	0.012	M26(Oxidation)
	Monosaccharide transporter	g6359.t1	1.61	7.59	1	1 + 0.0	527	58	6.01	LSLAVSTIATMGFLLFGYDQGVMSGIISDTAFVDLFTATK	0.045
	Sucrose transport protein	g10273.t1	12.58	4.2	3	4 + 0.0	1047	117.6	7.21	IFTPLLHYLDDNKEIIPMEYPYGSR	0
	Hexose transporter	g1121.t1	2.06	0.81	1	1 + 0.0	982	108.1	5.62	VLALVHAK	0
	MFS sugar transporter	g3947.t1	41.65	51	5	10 + 1.0	251	24.8	10.77	VIATTQVQAGGAAGGGSGPAASAYGR	0
	MFS sugar transporter	g1758.t1	1.6	6.19	1	1 + 0.0	501	55.4	8.13	KFTIQMGAFIcMVGAILQSSAKNLAMILVGR	0.027	C11(Carbamidomethyl)
	Sugar transporter	g6938.t1	1.6	6.19	1	1 + 0.0	517	57	6.87	LNLIILSLVMFSSANGFDGSLMNGLEALDQWK	0.031
	Sugar transporter	g5216.t1	1.61	7.48	1	1 + 0.0	535	58.5	8.43	LFEDPGHWWEVTAYAGGmRGmDLGEVDGEDLKmDTGHIEK	0.043	M18(Oxidation); M21(Oxidation); M33(Oxidation)
Glucose
	Activity	Gene ID	Score	Coverage	Unique peptides	PSMs	AAs	MW[kDa]	Calc. pI	Sequences	q-value	Notes
	MFS monosaccharide transporter	g2755.t1	5.13	4.12	2	3 + 1.0	994	109.9	9.16	YNRIDIHEPIKK	0
	MFS monosaccharide transporter	g572.t1	8.43	7.04	4	4 + 0.0	540	60.3	6.13	VANEEPHMYGKHGELLR	0
	Monosaccharide transporter	g8461.t1	4.39	4.72	3	3 + 0.0	530	58	6.27	MMEETTPR	0
	Sucrose transport protein	g10273.t1	24.47	10.7	8	10 + 2.0	1047	117.6	7.21	IFTPLLHYLDDNKEIIPMEYPYGSR	0
	Hexose transporter	g1121.t1	4.88	1.93	2	3 + 1.0	982	108.1	5.62	DVTYLDLFKPR	0
	MFS sugar transporter	g3947.t1	9.64	17.53	2	3 + 0.0	251	24.8	10.77	VIATTQVQAGGAAGGGSGPAASAYGR	0
	Sugar transporter	g7337.t1	1.6	1.48	1	1 + 0.0	540	60.8	5.47	ISLKEAGK	0
Xylose
	Activity	Genome ID	Score	Coverage	Unique peptides	PSMs	AAs	MW[kDa]	Calc. pI	Sequences	q-value	Notes
	MFS monosaccharide transporter	g2755.t1	9.05	1.51	2	3 + 0.0	994	109.9	9.16	HKGSESTGQAGQYR	0
	MFS monosaccharide transporter	g572.t1	4.4	2.96	2	2 + 0.0	540	60.3	6.13	KTTSVFNVVK	0
	Monosaccharide transporter	g8461.t1	1.6	2.08	1	1 + 0.0	530	58	6.27	GSLFSPNSNLR	0
	Sucrose transport protein	g10273.t1	14.48	8.02	6	8 + 2.0	1047	117.6	7.21	HLEEIEKGQKEQNR	0
	Hexose transporter	g1121.t1	6.93	2.75	3	3 + 0.0	982	108.1	5.62	VLALVHAK	0
	MFS sugar transporter	g3947.t1	7.25	37.45	3	3 + 0.0	251	24.8	10.77	SGGGGLGDLWGDSGSTTAPASQTASLRR	0
	MFS sugar transporter	g6482.t1	1.6	5.9	1	1 + 0.0	525	58.2	7.78	GWLVGHHAIFLVFGYMLAGWVGYAcYFAENK	0
	Sugar transporter	g6938.t1	1.6	5.61	1	1 + 0.0	517	57	6.87	DQTLISAcLQmWDLIFAILGAFLIDKLGR	0.001	C8(Carbamidomethyl); M11(Oxidation)
Arabinose
	Activity	Genome ID	Score	Coverage	Unique peptides	PSMs	AAs	MW[kDa]	Calc. pI	Sequences	q-value	Notes
	MFS monosaccharide transporter	g2755.t1	2.27	2.72	1	3 + 1.0	994	109.9	9.16	LGADSAIPGLDIDPPNVSSSTGSKPGR	0
	MFS monosaccharide transporter	g572.t1	2.09	1.85	1	1 + 0.0	540	60.3	6.13	KTTSVFNVVK	0
	Monosaccharide transporter	g903.t1	1.6	6.79	1	1 + 0.0	560	61.8	6.15	NSLMVGAAWMFIcFMIWASVGHFALDLADPQATPAAGK	0.006	C13(Carbamidomethyl)
	Sucrose transport protein	g10273.t1	42.67	14.42	11	18 + 2.0	1047	117.6	7.21	HLEEIEKGQKEQNR	0
	Hexose transporter	g1121.t1	2.36	0.81	1	1 + 0.0	982	108.1	5.62	VLALVHAK	0
	MFS sugar transporter	g3947.t1	5.44	30.28	2	3 + 0.0	251	24.8	10.77	LTPGSGGNMGAPLAATASAPSGMIASPHSPSPGAGVPTGSARPLPSQR	0
	Sugar transporter	g3185.t1	1.6	4.94	1	1 + 0.0	506	55.8	5.99	GRSLEEVDEIFRDAPTIFSAVSmSK	0.023	M23(Oxidation)
	MFS monocarboxylate transporter (Mct)	g5854.t1	1.6	8.25	1	1 + 0.0	424	45.6	9.01	AWLVVVGAFFGLFTSFGWTNcVGIFQAYYQTHQLR	0.009	C21(Carbamidomethyl)
	Major facilitator superfamily transporter	g1963.t1	1.6	3.29	1	1 + 0.0	517	55.9	5.83	EQcAEDQRPQDVDRQGR	0.032	C3(Carbamidomethyl)
XOS
	Activity	Genome ID	Score	Coverage	Unique peptides	PSMs	AAs	MW[kDa]	Calc. pI	Sequences	q-value	Notes
	MFS monosaccharide transporter	g2755.t1	5.67	1.51	2	2 + 0.0	994	109.9	9.16	HKGSESTGQAGQYR	0
	MFS monosaccharide transporter	g572.t1	10.66	6.3	5	6 + 1.0	540	60.3	6.13	VANEEPHMYGK	0
	Monosaccharide transporter	g8461.t1	13.36	5.28	2	4 + 0.0	530	58	6.27	WRPHGTFTAEMGLTANAVAEK	0
	Sucrose transport protein	g10273.t1	37.92	12.13	9	12 + 4.0	1047	117.6	7.21	HLEEIEKGQKEQNR	0
	Hexose transporter	g1121.t1	17.84	7.84	6	7 + 1.0	982	108.1	5.62	DVTYLDLFKPR	0
	Sugar transporter	g10030.t1	6.77	2.09	1	2 + 0.0	575	63.5	6.55	HREEEATAALSK	0
Xylitol
	Activity	Genome ID	Score	Coverage	Unique peptides	PSMs	AAs	MW[kDa]	Calc. pI	Sequences	q-value	Notes
	MFS monosaccharide transporter	g572.t1	3.77	2.96	2	2 + 0.0	540	60.3	6.13	HGELLR	0
	MFS monosaccharide transporter	g7878.t1	1.6	6.69	1	1 + 0.0	568	61.4	5.5	SAGWATVAFVWIFIINFAYSWGPcAWIVVSEVFPLSmR	0.039	C24(Carbamidomethyl); M37(Oxidation)
	Sucrose transport protein	g10273.t1	8.32	4.3	4	6 + 0.0	1047	117.6	7.21	IFTPLLHYLDDNKEIIPMEYPYGSR	0
	Hexose transporter	g1121.t1	2.48	0.81	1	1 + 0.0	982	108.1	5.62	VLALVHAK	0
	MFS sugar transporter	g3947.t1	6.65	7.17	1	2 + 0.0	251	24.8	10.77	AGSYQTISGPVTGGGLER	0
	MFS sugar transporter	g9711.t1	1.6	2.23	1	1 + 0.0	493	53.3	6.1	GGNPGSNLGRR	0.038
	MFS sugar transporter	g3348.t1	1.6	3.25	1	1 + 0.0	646	73.1	7.3	VQAARDLYYmHTLLQAETGMK	0.013	M10(Oxidation)
	Sugar transporter	g5677.t1	1.61	4.03	1	1 + 0.0	917	101.9	6.24	SAGITAEVDTTLITATSQmFSFAcALAFAFLPGRVGR	0.015	M19(Oxidation); C24(Carbamidomethyl)
	Sugar transporter	g8263.t1	1.6	3.94	1	1 + 0.0	1116	123.1	5.4	YSFANVKAGNAAVAFVFLYMISFGSTcAALPWTYQNEVFPISAR	0.025	C27(Carbamidomethyl)
	Sugar transporter	g10030.t1	2.02	2.09	1	1 + 0.0	575	63.5	6.55	HREEEATAALSK	0
Xylan
	Activity	Genome ID	Score	Coverage	Unique peptides	PSMs	AAs	MW[kDa]	Calc. pI	Sequences	q-value	Notes
	MFS monosaccharide transporter	g2755.t1	11	6.64	4	7 + 1.0	994	109.9	9.16	HKGSESTGQAGQYR	0
	MFS monosaccharide transporter	g572.t1	1.61	1.67	1	1 + 0.0	540	60.3	6.13	TTSVFNVVK	0
	Monosaccharide transporter	g8461.t1	36.54	9.25	3	10 + 2.0	530	58	6.27	GLTLEQVDKMMEETTPR	0
	Sucrose transport protein	g10273.t1	33.07	8.79	7	12 + 3.0	1047	117.6	7.21	IYYMALPPSVFTTVSDQLKR	0
	Hexose transporter	g1121.t1	9.82	3.05	3	4 + 0.0	982	108.1	5.62	QFKDVTYLDLFKPR	0
	Sugar transporter	g6938.t1	2.62	5.61	1	1 + 0.0	517	57	6.87	DQTLISAcLQmWDLIFAILGAFLIDKLGR	0	C8(Carbamidomethyl); M11(Oxidation)
	Sugar transporter	g2935.t1	3.17	2.39	1	1 + 0.0	585	63.5	7.42	QSDAVASVHGIAHK	0
Cellobiose
	Activity	Genome ID	Score	Coverage	Unique peptides	PSMs	AAs	MW[kDa]	Calc. pI	Sequences	q-value	Notes
	MFS monosaccharide transporter	g2755.t1	1.61	2.72	1	1 + 0.0	994	109.9	9.16	LGADSAIPGLDIDPPNVSSSTGSKPGR	0
	MFS monosaccharide transporter	g572.t1	4.51	1.85	1	2 + 0.0	540	60.3	6.13	KTTSVFNVVK	0.001
	Monosaccharide transporter	g8461.t1	1.61	2.08	1	1 + 0.0	530	58	6.27	GSLFSPNSNLR	0.009
	Sucrose transport protein	g10273.t1	10.97	4.87	4	4 + 1.0	1047	117.6	7.21	FGNEFFNATWNR	0
	Hexose transporter	g1121.t1	2.35	0.81	1	1 + 0.0	982	108.1	5.62	VLALVHAK	0
	MFS sugar transporter	g3947.t1	18.95	40.64	3	5 + 0.0	251	24.8	10.77	VIATTQVQAGGAAGGGSGPAASAYGR	0
CMC
	Activity	Genome ID	Score	Coverage	Unique peptides	PSMs	AAs	MW[kDa]	Calc. pI	Sequences	q-value	Notes
	MFS monosaccharide transporter	g2755.t1	5.32	5.33	4	6 + 0.0	994	109.9	9.16	HKGSESTGQAGQYR	0
	MFS monosaccharide transporter	g572.t1	8.2	8.33	6	6 + 2.0	540	60.3	6.13	VANEEPHMYGKHGELLR	0
	Monosaccharide transporter	g8461.t1	49.67	15.85	6	16 + 2.0	530	58	6.27	WRPHGTFTAEMGLTANAVAEKATAVHQEV	0
	Sucrose transport protein	g10273.t1	56.64	15.38	13	25 + 5.0	1047	117.6	7.21	IFTPLLHYLDDNKEIIPMEYPYGSR	0
	Hexose transporter	g1121.t1	20.57	12.93	10	10 + 2.0	982	108.1	5.62	VINGLAVGIESAQVPVYISELSPPSKR	0
	MFS sugar transporter	g7853.t1	3.2	13.07	4	4 + 0.0	635	72.3	6.19	AVHKDENPASVEHAEKPQQR	0
	MFS sugar transporter	g1758.t1	1.6	2.4	1	1 + 0.0	501	55.4	8.13	AVTVPGWLIMFR	0.046
	Sugar transporter	g6068.t1	1.61	3.17	1	1 + 0.0	537	58.5	7.28	VLSVFFYAWFLTERFGR	0.047
	Sugar transporter	g4052.t1	1.6	3.62	1	1 + 0.0	525	56.3	8.54	GRTFVEIDAmYNANIPARK	0.033	M10(Oxidation)
	Sugar transporter	g6938.t1	1.61	5.61	1	1 + 0.0	517	57	6.87	DQTLISAcLQmWDLIFAILGAFLIDKLGR	0.018	C8(Carbamidomethyl); M11(Oxidation)
	Sugar transporter	g7337.t1	1.61	3.33	1	1 + 0.0	540	60.8	5.47	ESGEDPNIYGPNELKNPR	0.027
	Monocarboxylate transporter	g5675.t1	1.61	2.33	1	2 + 0.0	987	109	7.93	GLAMGIIISGTGVGGmIWPPALR	0.002	M16(Oxidation)
	Major facilitator superfamily transporter	g8983.t1	1.6	4.99	1	1 + 0.0	481	53.3	8.62	VATWVSMNGIANIIGALMMYGIGK	0.013
