# Supplementary material for: A Highly Efficient Xylan-Utilization System in Aspergillus niger An76: A Functional-Proteomics Study
Source: Front Microbiol. 2018 Mar 22;9:430. doi: 10.3389/fmicb.2018.00430 (PMC5874446; doi:10.3389/fmicb.2018.00430)
Supplement: Supplementary file 7 [file Table7.XLSX]

## Sheet: Sheet1
Table S7 List of details of identifications and relative quantifications for proteins involved in glycolysis of A. niger An-76 on different carbon sources
Glycerol
	Activity	Genome ID	Score	Coverage	Unique peptides	PSMs + SD	AAs	MW[kDa]	Calc. pI	Sequences	q-value	Notes
	Phosphoglucomutase	g1719.t1	49.47	29.55	11	19 + 2.0	555	60.4	6.02	LLVGQNGILSTPAASNLIR	0
	Phosphoglucose isomerase	g6046.t1	36.62	24.23	9	14 + 0.0	553	61.5	6.35	LHFVSNIDGTHIAEALK	0
	Hexokinase	g8877.t1	22.2	23.47	6	7 + 0.0	490	54.1	5.33	IGcIFGTGVNAAYMENVGSIPK	0	C3(Carbamidomethyl)
	Aldose 1-epimerase	g1848.t1	54.72	24.32	7	24 + 3.0	403	44	4.79	AFEDFPGDVITHATFSVQTK	0
	6-phosphofructokinase 1	g8995.t1	5.91	3.45	2	2 + 0.0	783	85.7	7.31	IGIIHVGAPAGGMNQATR	0
	Fructose-1,6-bisphosphatase I,Fbp1	g2418.t1	7.36	18.31	5	5 + 1.0	355	38.8	5.68	TLLYGGVFAYPADSK	0
	Fructose-bisphosphate aldolase,fbaA	g1703.t1	663.98	60.38	25	197 + 37.0	360	39.5	5.81	cPIVLQVSQGGAAYFAGK	0	C1(Carbamidomethyl)
	Glyceraldehyde 3-phosphate dehydrogenase	g9373.t1	226.11	83.63	26	77 + 9.0	336	36.2	7.11	VINDKFGIVEGLMTTVHSYTATQK	0
	Phosphoglycerate kinase	g4260.t1	261.5	78.66	34	103 + 25.0	417	44.3	6.6	KGLTALGDVYINDAFGTAHR	0
	Phosphoglycerate mutase	g5869.t1	79.81	43.27	20	33 + 2.0	520	57	5.68	YKTDYTFPVAFPPQHMGNVLAEWLGK	0
	Enolase	g7221.t1	438.42	76.71	29	144 + 19.0	438	47.3	5.48	KPYVLPVPFQNVLNGGSHAGGR	0
	Pyruvate kinase	g2867.t1	85.2	29.85	17	27 + 1.0	526	58.1	7.25	MNFSHGSYEYHQSVIDNAR	0
	Pyruvate dehydrogenase	g2825.t1	70.72	22.47	15	24 + 2.0	623	69	8.78	YGKDWAVAGNGPLVYEYVTYR	0
	Pyruvate decarboxylase	g1656.t1	143.13	53.25	20	42 + 3.0	569	62.5	6.16	SDFNTSGFSYHIGQLNTIDFHSTYVR	0
	Aldehyde dehydrogenase (NAD(P)+)	g2290.t1	120.14	43.03	17	39 + 0.0	502	53.8	5.77	WAHAGIMYNQGQVcTATSR	0
	Aldehyde dehydrogenase (NAD+)	g4613.t1	303.7	61.97	28	99 + 11.0	497	53.8	6.47	YYGGWADKIHGQTIDTNSETLNYTR	0
	Acetyl-CoA synthetase	g2444.t1	33.47	15.82	9	12 + 1.0	670	74.3	6.27	GVMHTTAGYLLGAAMTGK	0
	Phosphoenolpyruvate carboxykinase (ATP)	g4856.t1	10.54	8.99	3	4 + 0.0	556	61.4	6.14	LTTEQTMFHFISGYTSK	0
Glucose
	Activity	Gene ID	Score	Coverage	Unique peptides	PSMs + SD	AAs	MW[kDa]	Calc. pI	Sequences	q-value	Notes
	Phosphoglucomutase	g1719.t1	81.78	42.52	16	28 + 2.0	555	60.4	6.02	TIASQAQQMQSLTAEIESLK	0
	Phosphoglucose isomerase	g6046.t1	56.46	36.17	11	24 + 1.0	553	61.5	6.35	GKPIVGAHSVEEFcAK	0
	Hexokinase	g8877.t1	63.35	32.24	11	21 + 2.0	490	54.1	5.33	LTELLDQLRQEFENQSR	0
	Aldose 1-epimerase	g1848.t1	65.94	24.32	7	21 + 0.0	403	44	4.79	RVQLSLVANPSHLEAEDPVVLGK	0
	6-phosphofructokinase 1	g8995.t1	8.36	10.6	6	6 + 0.0	783	85.7	7.31	STNNLNLTcQWGScR	0	C9(Carbamidomethyl); C14(Carbamidomethyl)
	Fructose-1,6-bisphosphatase I,Fbp1	g2418.t1	15.03	14.93	4	6 + 1.0	355	38.8	5.68	TTMLTGGAGLFASAVQNTLTR	0
	Fructose-bisphosphate aldolase,fbaA	g1703.t1	622.87	66.94	25	182 + 28.0	360	39.5	5.81	cPIVLQVSQGGAAYFAGK	0	C1(Carbamidomethyl)
	Glyceraldehyde 3-phosphate dehydrogenase	g9373.t1	282.02	95.83	31	86 + 8.0	336	36.2	7.11	NTGKVAGDEVPQLYVSLGGPNEPK	0
	Phosphoglycerate kinase	g4260.t1	237.9	90.17	40	97 + 2.0	417	44.3	6.6	IAVTAGVGSDHVDLNAANK	0
	Phosphoglycerate mutase	g5869.t1	126.37	45.58	23	46 + 4.0	520	57	5.68	KGEADQAIYQLETAVGAAIR	0
	Enolase	g7221.t1	598.97	80.59	34	183 + 25.0	438	47.3	5.48	KSDFVSAGAGATVYAQLQK	0
	Pyruvate kinase	g2867.t1	80.06	25.1	15	26 + 1.0	526	58.1	7.25	AQTTFFDTVKSQLDSPLFAVQLK	0
	Pyruvate dehydrogenase	g2825.t1	63.32	36.28	20	27 + 2.0	623	69	8.78	QHRPDTFGLSSTNGTHATGDGQK	0
	Pyruvate decarboxylase	g1656.t1	136.09	61.16	22	43 + 3.0	569	62.5	6.16	ITPSYVAFTDEERLVGDAAKNQYAANPR	0
	Aldehyde dehydrogenase (NAD(P)+)	g2290.t1	107.9	44.82	19	38 + 2.0	502	53.8	5.77	TTEEMVKDEGVQVVVITTAPDSHYALAK	0
	Aldehyde dehydrogenase (NAD+)	g4613.t1	399.96	84.71	37	144 + 24.0	497	53.8	6.47	YYGGWADKIHGQTIDTNSETLNYTR	0
	Acetyl-CoA synthetase	g2444.t1	92.25	37.46	23	38 + 2.0	670	74.3	6.27	FKDIFQEIYESTYQKDFEAK	0
	Phosphoenolpyruvate carboxykinase (ATP)	g4856.t1	25.08	16.91	6	9 + 0.0	556	61.4	6.14	AIANASQQSATGYLILPDPK	0
Xylose
	Activity	Genome ID	Score	Coverage	Unique peptides	PSMs + SD	AAs	MW[kDa]	Calc. pI	Sequences	q-value	Notes
	Phosphoglucomutase	g1719.t1	53.53	31.71	14	19 + 1.0	555	60.4	6.02	LLVGQNGILSTPAASNLIR	0
	Phosphoglucose isomerase	g6046.t1	64.24	38.52	16	26 + 4.0	553	61.5	6.35	KWFLETAKEDSHIAK	0
	Hexokinase	g8877.t1	20.4	18.78	7	8 + 2.0	490	54.1	5.33	IGcIFGTGVNAAYMENVGSIPK	0	C3(Carbamidomethyl)
	Aldose 1-epimerase	g1848.t1	55.05	24.32	6	18 + 1.0	403	44	4.79	AFEDFPGDVITHATFSVQTK	0
	6-phosphofructokinase 1	g8995.t1	1.6	2.3	1	1 + 0.0	783	85.7	7.31	AAVPGHFQQGGKPSPMDR	0
	Fructose-1,6-bisphosphatase I,Fbp1	g2418.t1	14.42	27.04	6	7 + 0.0	355	38.8	5.68	KLDVIGNDIFISAMK	0
	Fructose-bisphosphate aldolase,fbaA	g1703.t1	451.69	55.28	24	142 + 23.0	360	39.5	5.81	TNSSSDKPVFFVFHGGSGSSKEEYKEAISYGVVK	0
	Glyceraldehyde 3-phosphate dehydrogenase	g9373.t1	221.34	85.71	28	72 + 2.0	336	36.2	7.11	VINDKFGIVEGLMTTVHSYTATQK	0
	Phosphoglycerate kinase	g4260.t1	200.89	85.37	38	71 + 3.0	417	44.3	6.6	KGLTALGDVYINDAFGTAHR	0
	Phosphoglycerate mutase	g5869.t1	77.4	38.46	17	27 + 0.0	520	57	5.68	YKTDYTFPVAFPPQHMGNVLAEWLGK	0
	Enolase	g7221.t1	385.57	72.6	32	126 + 34.0	438	47.3	5.48	LNQILRIEEELGDNAVYAGEKFR	0
	Pyruvate kinase	g2867.t1	65.55	33.27	20	28 + 0.0	526	58.1	7.25	MNFSHGSYEYHQSVIDNAR	0
	Pyruvate dehydrogenase	g2825.t1	74.58	34.19	19	26 + 1.0	623	69	8.78	YGKDWAVAGNGPLVYEYVTYR	0
	Pyruvate decarboxylase	g1656.t1	101.07	41.83	17	32 + 2.0	569	62.5	6.16	SRPVYISLPTDMITK	0
	Aldehyde dehydrogenase (NAD(P)+)	g2290.t1	69.1	32.47	10	18 + 1.0	502	53.8	5.77	YYAGYADKVHGQTISTTPAK	0
	Aldehyde dehydrogenase (NAD+)	g4613.t1	389.72	85.31	41	129 + 27.0	497	53.8	6.47	YYGGWADKIHGQTIDTNSETLNYTR	0
	Acetyl-CoA synthetase	g2444.t1	68.2	31.19	24	31 + 2.0	670	74.3	6.27	GVMHTTAGYLLGAAMTGK	0
	Phosphoenolpyruvate carboxykinase (ATP)	g4856.t1	16.57	10.07	4	5 + 0.0	556	61.4	6.14	LTTEQTMFHFISGYTSK	0
Arabinose
	Activity	Genome ID	Score	Coverage	Unique peptides	PSMs + SD	AAs	MW[kDa]	Calc. pI	Sequences	q-value	Notes
	Phosphoglucomutase	g1719.t1	85.97	43.24	18	30 + 2.0	555	60.4	6.02	KLLVGQNGILSTPAASNLIR	0
	Phosphoglucose isomerase	g6046.t1	111.24	47.02	21	37 + 1.0	553	61.5	6.35	LHFVSNIDGTHIAEALKNSNPETTLFLIASK	0
	Hexokinase	g8877.t1	54.87	29.18	11	17 + 0.0	490	54.1	5.33	IGcIFGTGVNAAYMENVGSIPK	0	C3(Carbamidomethyl)
	Aldose 1-epimerase	g1848.t1	62.35	34.99	8	22 + 1.0	403	44	4.79	AFEDFPGDVITHATFSVQTK	0
	6-phosphofructokinase 1	g8995.t1	30.91	16.35	9	13 + 0.0	783	85.7	7.31	IGIIHVGAPAGGMNQATR	0
	Fructose-1,6-bisphosphatase I,Fbp1	g2418.t1	32.74	29.58	6	12 + 0.0	355	38.8	5.68	KLDVIGNDIFISAMKGSGK	0
	Fructose-bisphosphate aldolase,fbaA	g1703.t1	516.29	65.83	25	161 + 19.0	360	39.5	5.81	cPIVLQVSQGGAAYFAGK	0	C1(Carbamidomethyl)
	Glyceraldehyde 3-phosphate dehydrogenase	g9373.t1	405.82	91.07	32	127 + 29.0	336	36.2	7.11	VINDKFGIVEGLmTTVHSYTATQK	0	M13(Oxidation)
	Phosphoglycerate kinase	g4260.t1	348.27	92.09	44	121 + 9.0	417	44.3	6.6	KGLTALGDVYINDAFGTAHR	0
	Phosphoglycerate mutase	g5869.t1	88.36	44.42	20	33 + 5.0	520	57	5.68	HGYILFITADHGNAEEMLTEKGTPK	0
	Enolase	g7221.t1	505.24	75.34	36	158 + 21.0	438	47.3	5.48	LNQILRIEEELGDNAVYAGEKFR	0
	Pyruvate kinase	g2867.t1	122.14	43.92	23	41 + 4.0	526	58.1	7.25	MNFSHGSYEYHQSVIDNAR	0
	Pyruvate dehydrogenase	g2825.t1	80.18	32.42	21	30 + 2.0	623	69	8.78	IRGFcHLSTGQEAVATGIEHAITR	0	C5(Carbamidomethyl)
	Pyruvate decarboxylase	g1656.t1	251.76	75.75	32	79 + 7.0	569	62.5	6.16	HRVLDEVHDLMEASGLPTFVAPMGK	0
	Aldehyde dehydrogenase (NAD(P)+)	g2290.t1	83.95	31.87	10	24 + 2.0	502	53.8	5.77	YYAGYADKVHGQTISTTPAK	0
	Aldehyde dehydrogenase (NAD+)	g4613.t1	213.91	66	29	75 + 7.0	497	53.8	6.47	VAGSAISHHMDIDKVAFTGSTLVGR	0
	Acetyl-CoA synthetase	g2444.t1	97.09	27.46	19	33 + 4.0	670	74.3	6.27	VLDAGSKVVITTDEGKR	0
	Phosphoenolpyruvate carboxykinase (ATP)	g4856.t1	29.31	18.71	6	9 + 0.0	556	61.4	6.14	IVKEETSENDVWWGPVNKPMTPDVWR	0
XOS
	Activity	Genome ID	Score	Coverage	Unique peptides	PSMs + SD	AAs	MW[kDa]	Calc. pI	Sequences	q-value	Notes
	Phosphoglucomutase	g1719.t1	59.74	38.02	17	21 + 0.0	555	60.4	6.02	KLLVGQNGILSTPAASNLIR	0
	Phosphoglucose isomerase	g6046.t1	123.24	43.76	18	39 + 1.0	553	61.5	6.35	TGEYVKYTTGPILFGEPATNAQHSFFQLLHQGTK	0
	Hexokinase	g8877.t1	48.02	23.27	9	14 + 1.0	490	54.1	5.33	IGcIFGTGVNAAYMENVGSIPK	0	C3(Carbamidomethyl)
	Aldose 1-epimerase	g1848.t1	19.6	20.35	3	7 + 0.0	403	44	4.79	LVSLALTETTPIMLANHIYWNLNAFKDETVLEDTWLQLPLSKR	0
	6-phosphofructokinase 1	g8995.t1	45.91	18.26	9	18 + 2.0	783	85.7	7.31	IGIIHVGAPAGGMNQATR	0
	Fructose-1,6-bisphosphatase I,Fbp1	g2418.t1	40.89	32.96	7	14 + 0.0	355	38.8	5.68	KLDVIGNDIFISAMKGSGK	0
	Fructose-bisphosphate aldolase,fbaA	g1703.t1	427.06	62.5	25	143 + 21.0	360	39.5	5.81	GFAIPAINVTSSSTVVScLEAAR	0	C18(Carbamidomethyl)
	Glyceraldehyde 3-phosphate dehydrogenase	g9373.t1	343.96	83.93	34	109 + 10.0	336	36.2	7.11	VINDKFGIVEGLMTTVHSYTATQK	0
	Phosphoglycerate kinase	g4260.t1	271.03	80.82	38	95 + 5.0	417	44.3	6.6	YGVEDKLSHVSTGGGASLELLEGKELPGVAALSSK	0
	Phosphoglycerate mutase	g5869.t1	56.28	29.62	13	20 + 2.0	520	57	5.68	YKTDYTFPVAFPPQHMGNVLAEWLGK	0
	Enolase	g7221.t1	410.61	58.9	31	122 + 18.0	438	47.3	5.48	LNQILRIEEELGDNAVYAGEKFR	0
	Pyruvate kinase	g2867.t1	119.51	39.35	22	42 + 3.0	526	58.1	7.25	EAAKTQVGRPLAIALDTKGPEIR	0
	Pyruvate dehydrogenase	g2825.t1	127.51	35.31	25	45 + 2.0	623	69	8.78	IRGFcHLSTGQEAVATGIEHAITR	0	C5(Carbamidomethyl)
	Pyruvate decarboxylase	g1656.t1	244.7	67.31	30	78 + 3.0	569	62.5	6.16	HRVLDEVHDLMEASGLPTFVAPMGK	0
	Aldehyde dehydrogenase (NAD(P)+)	g2290.t1	76.54	31.47	10	23 + 1.0	502	53.8	5.77	YYAGYADKVHGQTISTTPAK	0
	Aldehyde dehydrogenase (NAD+)	g4613.t1	375.8	71.43	35	126 + 16.0	497	53.8	6.47	LADLFERDAEILVAIEALDNGKSVTMAK	0
	Acetyl-CoA synthetase	g2444.t1	121.37	45.37	27	46 + 3.0	670	74.3	6.27	GRDVWWHEEVEKYPNYLAPEPVNSEDPLFLLYTSGSTGKPK	0
	Phosphoenolpyruvate carboxykinase (ATP)	g4856.t1	18.59	9.53	3	6 + 0.0	556	61.4	6.14	LTTEQTMFHFISGYTSK	0
Xylitol
	Activity	Genome ID	Score	Coverage	Unique peptides	PSMs + SD	AAs	MW[kDa]	Calc. pI	Sequences	q-value	Notes
	Phosphoglucomutase	g1719.t1	82.5	42.7	19	27 + 0.0	555	60.4	6.02	KVVDVGNFAYTDLDGSVTK	0
	Phosphoglucose isomerase	g6046.t1	77.28	39.06	16	31 + 2.0	553	61.5	6.35	LHFVSNIDGTHIAEALKNSNPETTLFLIASK	0
	Hexokinase	g8877.t1	53.28	38.37	13	22 + 1.0	490	54.1	5.33	IGcIFGTGVNAAYMENVGSIPK	0	C3(Carbamidomethyl)
	Aldose 1-epimerase	g1848.t1	60.91	34.99	7	21 + 2.0	403	44	4.79	AFEDFPGDVITHATFSVQTK	0
	6-phosphofructokinase 1	g8995.t1	16.45	7.15	4	6 + 0.0	783	85.7	7.31	IGIIHVGAPAGGMNQATR	0
	Fructose-1,6-bisphosphatase I,Fbp1	g2418.t1	23.86	24.79	7	9 + 0.0	355	38.8	5.68	KLDVIGNDIFISAMK	0
	Fructose-bisphosphate aldolase,fbaA	g1703.t1	507.98	60	22	163 + 28.0	360	39.5	5.81	cPIVLQVSQGGAAYFAGK	0	C1(Carbamidomethyl)
	Glyceraldehyde 3-phosphate dehydrogenase	g9373.t1	356.84	93.45	32	116 + 10.0	336	36.2	7.11	KVVISAPSADAPMFVmGVNNTSYTK	0
	Phosphoglycerate kinase	g4260.t1	305.59	85.61	44	113 + 8.0	417	44.3	6.6	KGLTALGDVYINDAFGTAHR	0
	Phosphoglycerate mutase	g5869.t1	100.96	46.15	22	37 + 0.0	520	57	5.68	YKTDYTFPVAFPPQHMGNVLAEWLGK	0
	Enolase	g7221.t1	544.95	83.11	35	177 + 16.0	438	47.3	5.48	SVYDSRGNPTVEVDVVTETGLHR	0
	Pyruvate kinase	g2867.t1	116.68	35.93	22	40 + 2.0	526	58.1	7.25	MNFSHGSYEYHQSVIDNAR	0
	Pyruvate dehydrogenase	g2825.t1	77.71	32.42	19	26 + 1.0	623	69	8.78	YGKDWAVAGNGPLVYEYVTYR	0
	Pyruvate decarboxylase	g1656.t1	194.68	67.66	25	61 + 4.0	569	62.5	6.16	VLDEVHDLMEASGLPTFVAPMGK	0
	Aldehyde dehydrogenase (NAD(P)+)	g2290.t1	95.98	36.85	14	28 + 2.0	502	53.8	5.77	WAHAGIMYNQGQVcTATSR	0	C14(Carbamidomethyl)
	Aldehyde dehydrogenase (NAD+)	g4613.t1	236.63	64.59	31	85 + 5.0	497	53.8	6.47	YYGGWADKIHGQTIDTNSETLNYTR	0
	Acetyl-CoA synthetase	g2444.t1	58.48	29.7	19	24 + 2.0	670	74.3	6.27	GVMHTTAGYLLGAAMTGK	0
	Phosphoenolpyruvate carboxykinase (ATP)	g4856.t1	36.18	21.58	7	10 + 0.0	556	61.4	6.14	NSWTASTNFSDEVNKLAK	0
Xylan
	Activity	Genome ID	Score	Coverage	Unique peptides	PSMs + SD	AAs	MW[kDa]	Calc. pI	Sequences	q-value	Notes
	Phosphoglucomutase	g1719.t1	57.46	35.68	16	20 + 3.0	555	60.4	6.02	KATGGILLTASHNPGGPENDFGIK	0
	Phosphoglucose isomerase	g6046.t1	86.67	39.78	17	30 + 1.0	553	61.5	6.35	LHFVSNIDGTHIAEALKNSNPETTLFLIASK	0
	Hexokinase	g8877.t1	52.69	33.27	12	16 + 0.0	490	54.1	5.33	KIDScHVGADGSVFTKYPHFK	0	C5(Carbamidomethyl)
	Aldose 1-epimerase	g1848.t1	9.95	9.68	2	4 + 0.0	403	44	4.79	LTSLLVPDRDGNFQDVVVGYDDPK	0
	6-phosphofructokinase 1	g8995.t1	17.98	8.81	4	7 + 1.0	783	85.7	7.31	IGIIHVGAPAGGMNQATR	0
	Fructose-1,6-bisphosphatase I,Fbp1	g2418.t1	31.16	22.54	6	12 + 2.0	355	38.8	5.68	KLDVIGNDIFISAMKGSGK	0
	Fructose-bisphosphate aldolase,fbaA	g1703.t1	422.56	55	23	134 + 10.0	360	39.5	5.81	GFAIPAINVTSSSTVVScLEAAR	0	C18(Carbamidomethyl)
	Glyceraldehyde 3-phosphate dehydrogenase	g9373.t1	338.55	91.07	34	104 + 9.0	336	36.2	7.11	VINDKFGIVEGLMTTVHSYTATQK	0
	Phosphoglycerate kinase	g4260.t1	182.93	77.22	32	63 + 4.0	417	44.3	6.6	KGLTALGDVYINDAFGTAHR	0
	Phosphoglycerate mutase	g5869.t1	82.49	35.38	16	27 + 2.0	520	57	5.68	YKTDYTFPVAFPPQHMGNVLAEWLGK	0
	Enolase	g7221.t1	439.85	68.04	35	134 + 12.0	438	47.3	5.48	LNQILRIEEELGDNAVYAGEKFR	0
	Pyruvate kinase	g2867.t1	99.3	40.68	23	39 + 2.0	526	58.1	7.25	MNFSHGSYEYHQSVIDNAR	0
	Pyruvate dehydrogenase	g2825.t1	69.51	29.37	19	27 + 1.0	623	69	8.78	YGKDWAVAGNGPLVYEYVTYR	0
	Pyruvate decarboxylase	g1656.t1	166.46	50.44	25	50 + 3.0	569	62.5	6.16	HRVLDEVHDLMEASGLPTFVAPMGK	0
	Aldehyde dehydrogenase (NAD(P)+)	g2290.t1	75.13	35.46	10	23 + 1.0	502	53.8	5.77	WAHAGIMYNQGQVcTATSR	0
	Aldehyde dehydrogenase (NAD+)	g4613.t1	458.41	77.67	42	148 + 15.0	497	53.8	6.47	LADLFERDAEILVAIEALDNGKSVTMAK	0
	Acetyl-CoA synthetase	g2444.t1	175.55	53.73	40	66 + 1.0	670	74.3	6.27	IVDEALKQcPDVTSVLVYK	0
	Phosphoenolpyruvate carboxykinase (ATP)	g4856.t1	22.22	19.42	7	8 + 0.0	556	61.4	6.14	IVKEETSENDVWWGPVNKPMTPDVWR	0
Cellobiose
	Activity	Genome ID	Score	Coverage	Unique peptides	PSMs + SD	AAs	MW[kDa]	Calc. pI	Sequences	q-value	Notes
	Phosphoglucomutase	g1719.t1	55.57	34.05	12	21 + 1.0	555	60.4	6.02	KLLVGQNGILSTPAASNLIR	0
	Phosphoglucose isomerase	g6046.t1	52.98	33.82	13	21 + 0.0	553	61.5	6.35	LHFVSNIDGTHIAEALKNSNPETTLFLIASK	0
	Hexokinase	g8877.t1	25.36	20	7	9 + 2.0	490	54.1	5.33	IGcIFGTGVNAAYMENVGSIPK	0	C3(Carbamidomethyl)
	Aldose 1-epimerase	g1848.t1	40.81	26.3	5	13 + 1.0	403	44	4.79	AFEDFPGDVITHATFSVQTK	0
	6-phosphofructokinase 1	g8995.t1	5.82	7.28	3	3 + 0.0	783	85.7	7.31	AAVPGHFQQGGKPSPMDR	0
	Fructose-1,6-bisphosphatase I,Fbp1	g2418.t1	32.96	31.83	7	13 + 2.0	355	38.8	5.68	KLDVIGNDIFISAMK	0
	Fructose-bisphosphate aldolase,fbaA	g1703.t1	588.11	56.67	25	174 + 12.0	360	39.5	5.81	EKTNSSSDKPVFFVFHGGSGSSKEEYK	0
	Glyceraldehyde 3-phosphate dehydrogenase	g9373.t1	301.37	79.46	30	94 + 9.0	336	36.2	7.11	VINDKFGIVEGLMTTVHSYTATQK	0
	Phosphoglycerate kinase	g4260.t1	255.35	84.65	38	93 + 7.0	417	44.3	6.6	YGVEDKLSHVSTGGGASLELLEGKELPGVAALSSK	0
	Phosphoglycerate mutase	g5869.t1	100.73	50.96	22	39 + 2.0	520	57	5.68	YKTDYTFPVAFPPQHMGNVLAEWLGK	0
	Enolase	g7221.t1	422.76	76.71	36	132 + 18.0	438	47.3	5.48	LNQILRIEEELGDNAVYAGEKFR	0
	Pyruvate kinase	g2867.t1	96.56	37.26	22	37 + 2.0	526	58.1	7.25	MNFSHGSYEYHQSVIDNAR	0
	Pyruvate dehydrogenase	g2825.t1	86.96	34.19	25	36 + 1.0	623	69	8.78	IRGFcHLSTGQEAVATGIEHAITR	0	C5(Carbamidomethyl)
	Pyruvate decarboxylase	g1656.t1	175.9	60.28	23	50 + 5.0	569	62.5	6.16	VLDEVHDLMEASGLPTFVAPMGK	0
	Aldehyde dehydrogenase (NAD(P)+)	g2290.t1	106.23	36.65	13	31 + 2.0	502	53.8	5.77	WAHAGIMYNQGQVcTATSR	0	C14(Carbamidomethyl)
	Aldehyde dehydrogenase (NAD+)	g4613.t1	550.03	70.82	38	173 + 19.0	497	53.8	6.47	LADLFERDAEILVAIEALDNGKSVTMAK	0
	Acetyl-CoA synthetase	g2444.t1	112.29	32.99	25	42 + 8.0	670	74.3	6.27	IVDEALKQcPDVTSVLVYKR	0	C9(Carbamidomethyl)
	Phosphoenolpyruvate carboxykinase (ATP)	g4856.t1	19.92	16.91	6	8 + 1.0	556	61.4	6.14	LTTEQTMFHFISGYTSK	0
CMC
	Activity	Genome ID	Score	Coverage	Unique peptides	PSMs + SD	AAs	MW[kDa]	Calc. pI	Sequences	q-value	Notes
	Phosphoglucomutase	g1719.t1	47.61	25.41	12	18 + 3.0	555	60.4	6.02	LLVGQNGILSTPAASNLIR	0
	Phosphoglucose isomerase	g6046.t1	83.43	43.58	17	32 + 2.0	553	61.5	6.35	LHFVSNIDGTHIAEALKNSNPETTLFLIASK	0
	Hexokinase	g8877.t1	35.98	29.59	12	15 + 1.0	490	54.1	5.33	IGcIFGTGVNAAYMENVGSIPK	0	C3(Carbamidomethyl)
	Aldose 1-epimerase	g1848.t1	5.79	14.39	2	5 + 1.0	403	44	4.79	VTPENPQGLPQLTTK	0
	6-phosphofructokinase 1	g8995.t1	14.74	13.54	6	7 + 1.0	783	85.7	7.31	AAVPGHFQQGGKPSPMDR	0
	Fructose-1,6-bisphosphatase I, Fbp1	g2418.t1	47.23	22.54	6	13 + 2.0	355	38.8	5.68	KLDVIGNDIFISAMKGSGK	0
	Fructose-bisphosphate aldolase, fbaA	g1703.t1	339.16	55	22	106 + 12.0	360	39.5	5.81	GFAIPAINVTSSSTVVScLEAAR	0
	Glyceraldehyde 3-phosphate dehydrogenase	g9373.t1	295.37	76.49	29	98 + 4.0	336	36.2	7.11	VINDKFGIVEGLMTTVHSYTATQK	0
	Phosphoglycerate kinase	g4260.t1	95.11	47	19	37 + 2.0	417	44.3	6.6	KGLTALGDVYINDAFGTAHR	0
	Phosphoglycerate mutase	g5869.t1	23.67	21.92	7	10 + 1.0	520	57	5.68	SATKYMQQLLDQAKEIGVGEIATVVGR	0
	Enolase	g7221.t1	336.96	66.89	33	109 + 12.0	438	47.3	5.48	LNQILRIEEELGDNAVYAGEKFR	0
	Pyruvate kinase	g2867.t1	136.59	40.68	22	53 + 2.0	526	58.1	7.25	MNFSHGSYEYHQSVIDNAR	0
	Pyruvate dehydrogenase	g2825.t1	70.42	35.63	20	32 + 1.0	623	69	8.78	YGKDWAVAGNGPLVYEYVTYR	0
	Pyruvate decarboxylase	g1656.t1	66.84	22.85	10	21 + 0.0	569	62.5	6.16	HRVLDEVHDLMEASGLPTFVAPMGK	0
	Aldehyde dehydrogenase (NAD(P)+)	g2290.t1	99.08	41.63	14	34 + 1.0	502	53.8	5.77	VAGSALVTHPGVDKVAFTGSTLTGR	0
	Aldehyde dehydrogenase (NAD+)	g4613.t1	518.44	83.7	51	184 + 19.0	497	53.8	6.47	LADLFERDAEILVAIEALDNGKSVTMAK	0
	Acetyl-CoA synthetase	g2444.t1	235.55	55.67	47	90 + 12.0	670	74.3	6.27	KILSGEEDSLGDTSTLSDPSVVDKIIATVHAAR	0
	Phosphoenolpyruvate carboxykinase (ATP)	g4856.t1	32.59	23.2	9	13 + 1.0	556	61.4	6.14	IVKEETSENDVWWGPVNKPMTPDVWR	0
