# Supplementary material for: A Highly Efficient Xylan-Utilization System in Aspergillus niger An76: A Functional-Proteomics Study
Source: Front Microbiol. 2018 Mar 22;9:430. doi: 10.3389/fmicb.2018.00430 (PMC5874446; doi:10.3389/fmicb.2018.00430)
Supplement: Supplementary file 8 [file Table8.XLSX]

## Sheet: Sheet1
Table S8 List of details of identifications and relative quantifications for proteins involved in TCA of A. niger An-76 on different carbon sources
Glycerol
	Activity	Genome ID	Score	Coverage	Unique peptides	PSMs	AAs	MW[kDa]	Calc. pI	Sequences	q-value	Notes
	Citrate synthase (CitA)	g6629.t1	10.04	7.81	3	5 + 2.0	474	52	8.46	VIGEVTLDQAYGGAR	0
	ATP citrate (pro-S)-lyase	g4700.t1	36.67	18.45	8	12 + 1.0	656	71.5	8.19	GITIIGPATVGGIKPGAFK	0
	Aconitate hydratase	g8005.t1	305.15	59.87	47	110 + 20.0	785	85.4	6.81	YRGHLDNISNNMLIGAINAENGEANKVK	0
	Isocitrate dehydrogenase	g10292.t1	61.81	41.57	17	28 + 2.0	498	55.5	8.38	FKDIFQEIYESTYQKDFEAK	0
	Isocitrate dehydrogenase (NAD+)	g7257.t1	22.29	19.14	6	9 + 1.0	371	40.7	8.37	DQANPSAMILSGSMLLR	0
	2-oxoglutarate dehydrogenase E1	g2383.t1	42.82	14.62	14	18 + 2.0	1053	118.1	6.86	LIWSHSFESFLATK	0
	Dihydrolipoamide succinyltransferase，sucB	g7538.t1	51.77	21.11	10	18 + 0.0	469	50.6	8.91	KTEPVATKPQASEPAKPSVGGR	0
	Succinyl-CoA synthetase alpha subunit	g8127.t1	150.69	48.49	17	66 + 5.0	332	34.5	8.81	ISALEAAGVVVERSPASLGK	0
	Succinyl-CoA ligase	g5801.t1	8.05	6.77	3	3 + 0.0	443	47.6	6.02	VGVTDAIAHK	0
	Succinate dehydrogenase, flavoprotein subunit	g8747.t1	108.22	29.1	15	36 + 2.0	646	70.6	6.73	GVGPEKDHIYLQLSHLPAK	0
	Fumarate hydratase, class II	g8432.t1	63.72	21.43	14	22 + 2.0	909	99.7	7.21	LMDHFPLVVWQTGSGTQSNMNSNEVISNR	0
	Malate dehydrogenase	g3339.t1	713.97	82.65	26	215 + 17.0	340	35.6	8.66	VAVLGAAGGIGQPLSLLMK	0
Glucose
	Activity	Genome ID	Score	Coverage	Unique peptides	PSMs	AAs	MW[kDa]	Calc. pI	Sequences	q-value	Notes
	Citrate synthase (CitA)	g6629.t1	70.42	35.23	9	20 + 2.0	474	52	8.46	SQWPSAQGSTGQSVGGIEcK	0	C19(Carbamidomethyl)
	ATP citrate (pro-S)-lyase	g4700.t1	47.2	25.3	13	17 + 4.0	656	71.5	8.19	LMHELRVPQEVAMDIMK	0
	Aconitate hydratase	g8005.t1	298.6	61.66	48	110 + 11.0	785	85.4	6.81	NPLNYFAETEQVMFQPGHIVR	0
	Isocitrate dehydrogenase	g10292.t1	108.57	45.18	20	37 + 2.0	498	55.5	8.38	AGPFGQLFRPDNFVFGQSGAGNNWAK	0
	Isocitrate dehydrogenase (NAD+)	g7257.t1	18.43	24.53	8	9 + 1.0	371	40.7	8.37	KYAATATFEPAK	0
	2-oxoglutarate dehydrogenase E1	g2383.t1	60.48	25.07	19	26 + 3.0	1053	118.1	6.86	DTGIGMTKADLINNLGTIAR	0
	Dihydrolipoamide succinyltransferase，sucB	g7538.t1	41.84	21.32	11	22 + 0.0	469	50.6	8.91	LAAAAAAAQSAAASPPTAPSSTGKR	0
	Succinyl-CoA synthetase alpha subunit	g8127.t1	153.14	49.7	18	58 + 6.0	332	34.5	8.81	VHGMTNVQAEELVEFASGVK	0
	Succinyl-CoA ligase	g5801.t1	15.1	11.06	5	6 + 0.0	443	47.6	6.02	AVITTGLVLSQESLAYISSLLQAK	0
	Succinate dehydrogenase, flavoprotein subunit	g8747.t1	139.68	47.52	23	45 + 3.0	646	70.6	6.73	AKGVDVVAVLAYNDAYVMSAWGK	0
	Fumarate hydratase, class II	g8432.t1	87.42	29.04	20	30 + 5.0	909	99.7	7.21	KVYMVDDIAGIESSGLAQAYAR	0
	Malate dehydrogenase	g3339.t1	593.22	82.65	26	167 + 20.0	340	35.6	8.66	NPESDSSKWLTYEQLADLYK	0
Xylose
	Activity	Genome ID	Score	Coverage	Unique peptides	PSMs	AAs	MW[kDa]	Calc. pI	Sequences	q-value	Notes
	Citrate synthase (CitA)	g6629.t1	17.24	15.4	6	8 + 1.0	474	52	8.46	VIGEVTLDQAYGGAR	0
	ATP citrate (pro-S)-lyase	g4700.t1	34.56	22.87	11	14 + 0.0	656	71.5	8.19	GITIIGPATVGGIKPGAFK	0
	Aconitate hydratase	g8005.t1	239.68	60.64	43	88 + 12.0	785	85.4	6.81	YRGHLDNISNNMLIGAINAENGEANKVK	0
	Isocitrate dehydrogenase	g10292.t1	45.16	35.94	15	19 + 2.0	498	55.5	8.38	VKNPVVELDGDEMTR	0
	Isocitrate dehydrogenase (NAD+)	g7257.t1	27.23	22.91	8	9 + 1.0	371	40.7	8.37	DQANPSAMILSGSMLLR	0
	2-oxoglutarate dehydrogenase E1	g2383.t1	40.9	15.57	13	18 + 2.0	1053	118.1	6.86	NIVWAQEEPLNAGAWSYTQPR	0
	Dihydrolipoamide succinyltransferase，sucB	g7538.t1	58.65	26.01	14	24 + 3.0	469	50.6	8.91	KTEPVATKPQASEPAKPSVGGR	0
	Succinyl-CoA synthetase alpha subunit	g8127.t1	123.47	49.7	18	51 + 8.0	332	34.5	8.81	ISALEAAGVVVERSPASLGK	0
	Succinyl-CoA ligase	g5801.t1	5.64	4.51	2	2 + 0.0	443	47.6	6.02	VGVTDAIAHK	0
	Succinate dehydrogenase, flavoprotein subunit	g8747.t1	89.17	28.64	16	28 + 2.0	646	70.6	6.73	DIATPGKPHKELSSDAGAQSIADLDFVR	0
	Fumarate hydratase, class II	g8432.t1	78.06	26.07	17	26 + 1.0	909	99.7	7.21	LMDHFPLVVWQTGSGTQSNMNSNEVISNR	0
	Malate dehydrogenase	g3339.t1	521.2	85.29	26	149 + 36.0	340	35.6	8.66	IHEVGPVNEYEQGLIQTALGDLKK	0
Arabinose
	Activity	Genome ID	Score	Coverage	Unique peptides	PSMs	AAs	MW[kDa]	Calc. pI	Sequences	q-value	Notes
	Citrate synthase (CitA)	g6629.t1	53.14	31.43	9	19 + 2.0	474	52	8.46	SLKETFAEKLPAELEK	0
	ATP citrate (pro-S)-lyase	g4700.t1	75.99	36.43	21	28 + 3.0	656	71.5	8.19	TGLYRHPWDDITYLLPALQK	0
	Aconitate hydratase	g8005.t1	287.55	58.73	47	103 + 14.0	785	85.4	6.81	YRGHLDNISNNMLIGAINAENGEANKVK	0
	Isocitrate dehydrogenase	g10292.t1	104.42	43.37	23	38 + 2.0	498	55.5	8.38	FKDIFQEIYESTYQKDFEAK	0
	Isocitrate dehydrogenase (NAD+)	g7257.t1	47.9	25.88	9	17 + 2.0	371	40.7	8.37	DQANPSAMILSGSMLLR	0
	2-oxoglutarate dehydrogenase E1	g2383.t1	123.43	29.15	26	50 + 3.0	1053	118.1	6.86	RVQLSLVANPSHLEAEDPVVLGK	0
	Dihydrolipoamide succinyltransferase，sucB	g7538.t1	55.03	25.8	11	24 + 2.0	469	50.6	8.91	KTEPVATKPQASEPAKPSVGGREER	0
	Succinyl-CoA synthetase alpha subunit	g8127.t1	167.42	53.31	20	65 + 4.0	332	34.5	8.81	ANNKYNKPAVGFIAGISAPPGR	0
	Succinyl-CoA ligase	g5801.t1	4.29	4.51	2	2 + 0.0	443	47.6	6.02	MFASQMIGQK	0
	Succinate dehydrogenase, flavoprotein subunit	g8747.t1	126.64	33.9	20	44 + 7.0	646	70.6	6.73	DIATPGKPHKELSSDAGAQSIADLDFVR	0
	Fumarate hydratase, class II	g8432.t1	110.83	26.29	18	40 + 4.0	909	99.7	7.21	LMDHFPLVVWQTGSGTQSNMNSNEVISNR	0
	Malate dehydrogenase	g3339.t1	648.71	86.18	30	191 + 26.0	340	35.6	8.66	IHEVGPVNEYEQGLIQTALGDLKK	0
XOS
	Activity	Genome ID	Score	Coverage	Unique peptides	PSMs	AAs	MW[kDa]	Calc. pI	Sequences	q-value	Notes
	Citrate synthase (CitA)	g6629.t1	62.3	36.92	12	19 + 1.0	474	52	8.46	AAIGNDLSDEAIKNYLWSTLNAGQVVPGYGHAVLR	0
	ATP citrate (pro-S)-lyase	g4700.t1	76.36	26.37	13	28 + 2.0	656	71.5	8.19	AMAKHPDVDTVVNFASSR	0
	Aconitate hydratase	g8005.t1	244.81	53.63	44	88 + 4.0	785	85.4	6.81	YRGHLDNISNNMLIGAINAENGEANKVK	0
	Isocitrate dehydrogenase	g10292.t1	65.68	37.75	18	27 + 2.0	498	55.5	8.38	FKDIFQEIYESTYQKDFEAK	0
	Isocitrate dehydrogenase (NAD+)	g7257.t1	40.16	20.22	7	14 + 3.0	371	40.7	8.37	HVGLDIKGKDQANPSAMILSGSMLLR	0
	2-oxoglutarate dehydrogenase E1	g2383.t1	118.82	26.4	24	39 + 1.0	1053	118.1	6.86	NTAITRVEQLHPFPWAQLKENLDSYPNAR	0
	Dihydrolipoamide succinyltransferase，sucB	g7538.t1	38.59	21.11	9	20 + 2.0	469	50.6	8.91	KTEPVATKPQASEPAKPSVGGREER	0
	Succinyl-CoA synthetase alpha subunit	g8127.t1	154.48	55.72	22	59 + 5.0	332	34.5	8.81	ISALEAAGVVVERSPASLGK	0
	Succinyl-CoA ligase	g5801.t1	5.75	7.9	3	4 + 0.0	443	47.6	6.02	GKGTFDNGLKGGVR	0
	Succinate dehydrogenase, flavoprotein subunit	g8747.t1	186.83	39.01	20	52 + 3.0	646	70.6	6.73	VRDIATPGKPHKELSSDAGAQSIADLDFVR	0
	Fumarate hydratase, class II	g8432.t1	78.53	22.33	15	26 + 2.0	909	99.7	7.21	LMDHFPLVVWQTGSGTQSNMNSNEVISNR	0
	Malate dehydrogenase	g3339.t1	436.07	88.82	39	144 + 24.0	340	35.6	8.66	LNPLVTDLALYDIRGGPGVAADVSHVNTNSTVK	0
Xylitol
	Activity	Genome ID	Score	Coverage	Unique peptides	PSMs	AAs	MW[kDa]	Calc. pI	Sequences	q-value	Notes
	Citrate synthase (CitA)	g6629.t1	40.54	24.26	8	15 + 0.0	474	52	8.46	AAIGNDLSDEAIKNYLWSTLNAGQVVPGYGHAVLR	0
	ATP citrate (pro-S)-lyase	g4700.t1	52.16	30.03	15	21 + 2.0	656	71.5	8.19	GITIIGPATVGGIKPGAFK	0
	Aconitate hydratase	g8005.t1	288.71	57.07	46	108 + 25.0	785	85.4	6.81	YRGHLDNISNNMLIGAINAENGEANKVK	0
	Isocitrate dehydrogenase	g10292.t1	82.72	43.17	19	34 + 2.0	498	55.5	8.38	FKDIFQEIYESTYQKDFEAK	0
	Isocitrate dehydrogenase (NAD+)	g7257.t1	27.18	27.76	10	13 + 1.0	371	40.7	8.37	DQANPSAMILSGSMLLR	0
	2-oxoglutarate dehydrogenase E1	g2383.t1	69.4	21.94	18	27 + 2.0	1053	118.1	6.86	NIVWAQEEPLNAGAWSYTQPR	0
	Dihydrolipoamide succinyltransferase，sucB	g7538.t1	70.42	25.37	12	28 + 3.0	469	50.6	8.91	KTEPVATKPQASEPAKPSVGGR	0
	Succinyl-CoA synthetase alpha subunit	g8127.t1	137.76	53.31	20	54 + 7.0	332	34.5	8.81	ISALEAAGVVVERSPASLGK	0
	Succinyl-CoA ligase	g5801.t1	11.78	11.29	5	5 + 1.0	443	47.6	6.02	VGVTDAIAHK	0
	Succinate dehydrogenase, flavoprotein subunit	g8747.t1	139.3	39.47	23	43 + 3.0	646	70.6	6.73	VRDIATPGKPHKELSSDAGAQSIADLDFVR	0
	Fumarate hydratase, class II	g8432.t1	53.72	20.46	13	18 + 2.0	909	99.7	7.21	LMDHFPLVVWQTGSGTQSNMNSNEVISNR	0
	Malate dehydrogenase	g3339.t1	707.06	82.65	27	209 + 29.0	340	35.6	8.66	VAVLGAAGGIGQPLSLLMK	0
Xylan
	Activity	Genome ID	Score	Coverage	Unique peptides	PSMs	AAs	MW[kDa]	Calc. pI	Sequences	q-value	Notes
	Citrate synthase (CitA)	g6629.t1	30.86	24.68	8	14 + 4.0	474	52	8.46	VIGEVTLDQAYGGAR	0
	ATP citrate (pro-S)-lyase	g4700.t1	70.31	29.27	16	25 + 2.0	656	71.5	8.19	TGLYRHPWDDITYLLPALQK	0
	Aconitate hydratase	g8005.t1	252.55	60.64	47	91 + 13.0	785	85.4	6.81	YRGHLDNISNNMLIGAINAENGEANKVK	0
	Isocitrate dehydrogenase	g10292.t1	67.27	40.56	21	26 + 3.0	498	55.5	8.38	FKDIFQEIYESTYQKDFEAK	0
	Isocitrate dehydrogenase (NAD+)	g7257.t1	49.23	29.11	11	17 + 2.0	371	40.7	8.37	GKDQANPSAMILSGSMLLR	0
	2-oxoglutarate dehydrogenase E1	g2383.t1	115.61	26.88	25	41 + 3.0	1053	118.1	6.86	RVQLSLVANPSHLEAEDPVVLGK	0
	Dihydrolipoamide succinyltransferase，sucB	g7538.t1	44.63	23.45	12	20 + 6.0	469	50.6	8.91	KTEPVATKPQASEPAKPSVGGR	0
	Succinyl-CoA synthetase alpha subunit	g8127.t1	110.18	47.89	20	44 + 4.0	332	34.5	8.81	ISALEAAGVVVERSPASLGK	0
	Succinyl-CoA ligase	g5801.t1	6.51	8.8	4	4 + 0.0	443	47.6	6.02	MFASQMIGQK	0
	Succinate dehydrogenase, flavoprotein subunit	g8747.t1	153.17	39.94	22	43 + 3.0	646	70.6	6.73	DIATPGKPHKELSSDAGAQSIADLDFVR	0
	Fumarate hydratase, class II	g8432.t1	65.21	18.81	11	21 + 2.0	909	99.7	7.21	LMDHFPLVVWQTGSGTQSNMNSNEVISNR	0
	Malate dehydrogenase	g3339.t1	292.08	85.88	30	94 + 7.0	340	35.6	8.66	GGPGVAADVSHVNTNSTVK	0
Cellobiose
	Activity	Genome ID	Score	Coverage	Unique peptides	PSMs	AAs	MW[kDa]	Calc. pI	Sequences	q-value	Notes
	Citrate synthase (CitA)	g6629.t1	25.74	22.78	7	11 + 2.0	474	52	8.46	AAIGNDLSDEAIKNYLWSTLNAGQVVPGYGHAVLR	0
	ATP citrate (pro-S)-lyase	g4700.t1	41.61	24.24	11	16 + 3.0	656	71.5	8.19	GITIIGPATVGGIKPGAFK	0
	Aconitate hydratase	g8005.t1	303.56	56.82	45	105 + 21.0	785	85.4	6.81	YRGHLDNISNNMLIGAINAENGEANKVK	0
	Isocitrate dehydrogenase	g10292.t1	70.8	39.36	19	29 + 3.0	498	55.5	8.38	GRETSTNPIASIFAWTR	0
	Isocitrate dehydrogenase (NAD+)	g7257.t1	31.68	20.49	7	11 + 2.0	371	40.7	8.37	DQANPSAMILSGSMLLR	0
	2-oxoglutarate dehydrogenase E1	g2383.t1	65.99	22.89	17	25 + 3.0	1053	118.1	6.86	NIVWAQEEPLNAGAWSYTQPR	0
	Dihydrolipoamide succinyltransferase，sucB	g7538.t1	54.72	26.65	13	26 + 5.0	469	50.6	8.91	KTEPVATKPQASEPAKPSVGGR	0
	Succinyl-CoA synthetase alpha subunit	g8127.t1	164.8	53.31	23	64 + 9.0	332	34.5	8.81	ANNKYNKPAVGFIAGISAPPGR	0
	Succinyl-CoA ligase	g5801.t1	6.88	6.32	3	3 + 0.0	443	47.6	6.02	EFYLAVLMDR	0
	Succinate dehydrogenase, flavoprotein subunit	g8747.t1	124.86	39.32	19	42 + 8.0	646	70.6	6.73	VRDIATPGKPHKELSSDAGAQSIADLDFVR	0
	Fumarate hydratase, class II	g8432.t1	87.56	23.1	17	31 + 3.0	909	99.7	7.21	LMDHFPLVVWQTGSGTQSNMNSNEVISNR	0
	Malate dehydrogenase	g3339.t1	580.64	88.82	31	174 + 23.0	340	35.6	8.66	FISQVKGTSPANENVTVIGGHSGVTIVPLLSQSNHPDISGTVR	0
CMC
	Activity	Genome ID	Score	Coverage	Unique peptides	PSMs	AAs	MW[kDa]	Calc. pI	Sequences	q-value	Notes
	Citrate synthase (CitA)	g6629.t1	52.29	30.8	14	24 + 2.0	474	52	8.46	AAIGNDLSDEAIKNYLWSTLNAGQVVPGYGHAVLR	0
	ATP citrate (pro-S)-lyase	g4700.t1	96.09	37.96	23	41 + 3.0	656	71.5	8.19	AMAKHPDVDTVVNFASSR	0
	Aconitate hydratase	g8005.t1	213.98	58.22	42	89 + 12.0	785	85.4	6.81	YRGHLDNISNNMLIGAINAENGEANKVK	0
	Isocitrate dehydrogenase	g10292.t1	78.2	33.33	18	32 + 3.0	498	55.5	8.38	NILGGTVFREPIIIPAIPR	0
	Isocitrate dehydrogenase (NAD+)	g7257.t1	42.94	27.76	11	15 + 2.0	371	40.7	8.37	TRDMGGQATTHEFTR	0
	2-oxoglutarate dehydrogenase E1	g2383.t1	148.77	34.09	29	52 + 9.0	1053	118.1	6.86	NTAITRVEQLHPFPWAQLKENLDSYPNAR	0
	Dihydrolipoamide succinyltransferase，sucB	g7538.t1	36.94	17.27	8	15 + 2.0	469	50.6	8.91	KTEPVATKPQASEPAKPSVGGREER	0
	Succinyl-CoA synthetase alpha subunit	g8127.t1	79.33	49.1	18	35 + 3.0	332	34.5	8.81	ISALEAAGVVVERSPASLGK	0
	Succinyl-CoA ligase	g5801.t1	21.33	21.67	9	11 + 2.0	443	47.6	6.02	VGVTDAIAHK	0
	Succinate dehydrogenase, flavoprotein subunit	g8747.t1	176.44	48.14	26	58 + 0.0	646	70.6	6.73	VRDIATPGKPHKELSSDAGAQSIADLDFVR	0
	Fumarate hydratase, class II	g8432.t1	29.12	12.76	7	13 + 1.0	909	99.7	7.21	YLAQGGTAVGTGLNTFK	0
	Malate dehydrogenase	g3339.t1	195.78	77.94	25	69 + 6.0	340	35.6	8.66	VAVLGAAGGIGQPLSLLMK	0
