# Supplementary material for: A Highly Efficient Xylan-Utilization System in Aspergillus niger An76: A Functional-Proteomics Study
Source: Front Microbiol. 2018 Mar 22;9:430. doi: 10.3389/fmicb.2018.00430 (PMC5874446; doi:10.3389/fmicb.2018.00430)
Supplement: Supplementary file 9 [file Table9.XLSX]

## Sheet: Sheet1
Table S9 List of details of identifications and relative quantifications for proteins involved in PPP of A. niger An-76 on different carbon sources
Glycerol
	Activity	Genome ID	Score	Coverage	Unique peptides	PSMs	AAs	MW[kDa]	Calc. pI	Sequences	q-value	Notes
	Phosphogluconate dehydrogenase, NAD-binding	g6360.t1	2.46	3.75	1	1 + 0.0	320	35.2	5.76	IVEASSARPSVR	0
	Gluconolaconase	g8271.t1	4.05	5.75	2	2 + 0.0	365	39.9	4.97	SGVANFSFGR	0
	Transaldolase	g3225.t1	63.74	33.95	13	25 + 3.0	324	35.4	6.02	YKPQDATTNPSLILAASK	0
	Transketolase	g4562.t1	87.08	39.33	19	37 + 5.0	684	74.4	6.39	ANSGHPGAPMGMAPVSHVLFNK	0
	Ribose 5-phosphate isomerase A	g4696.t1	46.49	42.12	11	16 + 2.0	273	28.4	5.76	TLLTQADVAAGKDGSGKDGVWEVHALSQAIK	0
	Ribokinase	g3522.t1	9.83	3.52	2	3 + 0.0	341	35.3	5.11	KANVAAAGcVQR	0
Glucose
	Activity	Genome ID	Score	Coverage	Unique peptides	PSMs	AAs	MW[kDa]	Calc. pI	Sequences	q-value	Notes
	Ribulose-phosphate 3-epimerase	g6396.t1	1.6	4.76	1	1 + 0.0	252	27.3	5.76	EQPKEKPETTGEEGKPANK	0
	Phosphogluconate dehydrogenase, NAD-binding	g6360.t1	7.24	12.81	3	4 + 1.0	320	35.2	5.76	GNTSSSHIVNHLVR	0
	Gluconolaconase	g8271.t1	2.06	5.75	2	3 + 0.0	565	39.9	4.97	MTHHDTVVAAVPR	0
	Transaldolase	g3225.t1	63.29	46.3	15	27 + 2.0	324	35.4	6.02	GPAPGAILVQWNLQAASQGSVGMWDVHAR	0
	Transketolase	g4562.t1	138.71	48.83	26	58 + 6.0	684	74.7	6.39	KVSVEAGSALIQAcEK	0	C14(Carbamidomethyl)
	Ribose 5-phosphate isomerase A	g4696.t1	50.01	39.56	11	18 + 2.0	273	28.4	5.76	YRPSGGSSGGSSLSNLSSLGLGGLGASMDLTSSLR	0
	Ribokinase	g3522.t1	10.16	10.26	3	3 + 0.0	341	35.3	5.11	SALQLDEVYGcAPR	0
Xylose
	Activity	Genome ID	Score	Coverage	Unique peptides	PSMs	AAs	MW[kDa]	Calc. pI	Sequences	q-value	Notes
	Ribulose-phosphate 3-epimerase	g6396.t1	2.87	4.76	1	2 + 0.0	252	27.3	5.76	SHVARPTEPHGK	0
	Phosphogluconate dehydrogenase, NAD-binding	g6360.t1	2.35	3.75	1	1 + 0.0	320	35.2	5.76	IVEASSARPSVR	0
	Transaldolase	g3225.t1	73.67	42.59	14	29 + 2.0	324	35.4	6.02	KLDAANAAGLDIPKK	0
	Transketolase	g4562.t1	119.36	46.49	25	47 + 4.0	684	74.7	6.39	ANSGHPGAPMGMAPVSHVLFNK	0
	Ribose 5-phosphate isomerase A	g4696.t1	48.52	45.79	12	18 + 2.0	273	28.4	5.76	TLLTQADVAAGKDGSGKDGVWEVHALSQAIK	0
	Ribokinase	g3522.t1	8.69	6.45	2	3 + 0.0	341	35.3	5.11	GANQAVAcGR	0	C8(Carbamidomethyl)
Arabinose
	Activity	Genome ID	Score	Coverage	Unique peptides	PSMs	AAs	MW[kDa]	Calc. pI	Sequences	q-value	Notes
	Ribulose-phosphate 3-epimerase	g6396.t1	8.45	16.67	2	3 + 0.0	252	27.3	5.76	IAQGSDWLHVDIMDGHFVPNMTFGAPVVTK	0
	Phosphogluconate dehydrogenase, NAD-binding	g6360.t1	8.13	4.06	2	4 + 1.0	320	35.2	5.76	RIVEASSARPSVR	0
	Gluconolaconase	g8271.t1	1.6	3.01	1	1 + 0.0	565	39.9	4.97	LLSAQLGHWVK	0
	Transaldolase	g3225.t1	129.77	53.7	20	48 + 5.0	324	35.4	6.02	EGISKFAADAVTLKDILK	0
	Transketolase	g4562.t1	241.92	53.36	37	90 + 7.0	684	74.7	6.39	HSAAVFNKPGYTLFNNYTYcFFGDGcAMEGIASEAASMAGHLK	0	C20(Carbamidomethyl); C26(Carbamidomethyl)
	Ribose 5-phosphate isomerase A	g4696.t1	42.16	45.79	9	14 + 2.0	273	28.4	5.76	TLLTQADVAAGKDGSGKDGVWEVHALSQAIK	0
	Ribokinase	g3522.t1	9.86	3.52	2	4 + 0.0	341	35.3	5.11	KANVAAAGcVQR	0
XOS
	Activity	Genome ID	Score	Coverage	Unique peptides	PSMs	AAs	MW[kDa]	Calc. pI	Sequences	q-value	Notes
	Ribulose-phosphate 3-epimerase	g6396.t1	4.92	4.76	1	2 + 0.0	252	27.3	5.76	SHVARPTEPHGK	0
	Phosphogluconate dehydrogenase, NAD-binding	g6360.t1	11.05	8.75	3	4 + 1.0	320	35.2	5.76	RIVEASSARPSVR	0
	Transaldolase	g3225.t1	101.23	39.81	15	36 + 2.0	324	35.4	6.02	YKPQDATTNPSLILAASKKPEYASLIDAAVAK	0
	Transketolase	g4562.t1	187.12	44.44	33	65 + 6.0	684	74.7	6.39	YAHEQFGLNRFGASGPYK	0
	Ribose 5-phosphate isomerase A	g4696.t1	23.46	36.63	6	11 + 0.0	273	28.4	5.76	TLLTQADVAAGKDGSGKDGVWEVHALSQAIK	0
	Ribokinase	g3522.t1	13.58	3.81	3	5 + 1.0	341	35.3	5.11	KANVAAAGcVQR	0
Xylitol
	Activity	Genome ID	Score	Coverage	Unique peptides	PSMs	AAs	MW[kDa]	Calc. pI	Sequences	q-value	Notes
	Ribulose-phosphate 3-epimerase	g6396.t1	2.29	4.76	1	1 + 0.0	252	27.3	5.76	SHVARPTEPHGK	0
	Phosphogluconate dehydrogenase, NAD-binding	g6360.t1	11.88	13.13	4	5 + 1.0	320	35.2	5.76	DTPLWVIDLNAVSPK	0
	Transaldolase	g3225.t1	87.41	44.44	18	33 + 4.0	324	35.4	6.02	KLDAANAAGLDIPKK	0
	Transketolase	g4562.t1	182.51	51.9	35	76 + 9.0	684	74.7	6.39	HAAEGAAKEQEWNQLLQK	0
	Ribose 5-phosphate isomerase A	g4696.t1	46.02	42.12	12	17 + 2.0	273	28.4	5.76	TLLTQADVAAGKDGSGKDGVWEVHALSQAIK	0
	Ribokinase	g3522.t1	5.53	3.52	2	2 + 0.0	341	35.3	5.11	KANVAAAGcVQR	0	C9(Carbamidomethyl)
Xylan
	Activity	Genome ID	Score	Coverage	Unique peptides	PSMs	AAs	MW[kDa]	Calc. pI	Sequences	q-value	Notes
	Ribulose-phosphate 3-epimerase	g6396.t1	1.6	4.76	1	1 + 0.0	252	27.3	5.76	SHVARPTEPHGK	0
	Phosphogluconate dehydrogenase, NAD-binding	g6360.t1	2.39	3.75	1	1 + 0.0	320	35.2	5.76	IVEASSARPSVR	0
	Transaldolase	g3225.t1	102.37	48.15	20	37 + 3.0	324	35.4	6.02	EGISKFAADAVTLKDILK	0
	Transketolase	g4562.t1	160.99	48.68	33	67 + 6.0	684	74.7	6.39	LQGTGGVHGNPLKADDcEGVK	0	C17(Carbamidomethyl)
	Ribose 5-phosphate isomerase A	g4696.t1	42.3	50.92	6	13 + 2.0	273	28.4	5.76	TLLTQADVAAGKDGSGKDGVWEVHALSQAIK	0
	Ribokinase	g3522.t1	6.58	3.52	1	2 + 0.0	341	35.3	5.11	KANVAAAGcVQR	0
Cellobiose
	Activity	Genome ID	Score	Coverage	Unique peptides	PSMs	AAs	MW[kDa]	Calc. pI	Sequences	q-value	Notes
	Phosphogluconate dehydrogenase, NAD-binding	g6360.t1	8.18	4.06	2	4 + 0.0	320	35.2	5.76	RIVEASSARPSVR	0
	Transaldolase	g3225.t1	70.75	44.75	15	27 + 3.0	324	35.4	6.02	YKPQDATTNPSLILAASK	0
	Transketolase	g4562.t1	131.09	47.37	26	54 + 5.0	684	74.7	6.39	HAAEGAAKEQEWNQLLQK	0
	Ribose 5-phosphate isomerase A	g4696.t1	45.87	45.79	10	15 + 0.0	273	28.4	5.76	TLLTQADVAAGKDGSGKDGVWEVHALSQAIK	0
	Ribokinase	g3522.t1	8.99	3.52	2	3 + 0.0	341	35.3	5.11	KANVAAAGcVQR	0
CMC
	Activity	Genome ID	Score	Coverage	Unique peptides	PSMs	AAs	MW[kDa]	Calc. pI	Sequences	q-value	Notes
	Ribulose-phosphate 3-epimerase	g6396.t1	2.01	4.76	1	1 + 0.0	252	27.3	5.76	SHVARPTEPHGK	0
	Phosphogluconate dehydrogenase, NAD-binding	g6360.t1	4.99	8.75	2	2 + 0.0	320	35.2	5.76	DTPLWVIDLNAVSPK	0
	Transaldolase	g3225.t1	100.23	45.06	16	38 + 2.0	324	35.4	6.02	YKPQDATTNPSLILAASKKPEYASLIDAAVAK	0
	Transketolase	g4562.t1	197.71	57.31	37	79 + 6.0	684	74.7	6.39	KLSEAVLEKIHDVVPELLSGSADLTGSNNTR	0
	Ribose 5-phosphate isomerase A	g4696.t1	10.94	28.94	7	9 + 2.0	273	28.4	5.76	YVGIGSGSTIVYVVEAIKESGIDTSATK	0
	Ribokinase	g3522.t1	2.73	3.52	1	1 + 0.0	341	35.3	5.11	KANVAAAGcVQR	0	C9(Carbamidomethyl)
