# Supplementary material for: A Highly Efficient Xylan-Utilization System in Aspergillus niger An76: A Functional-Proteomics Study
Source: Front Microbiol. 2018 Mar 22;9:430. doi: 10.3389/fmicb.2018.00430 (PMC5874446; doi:10.3389/fmicb.2018.00430)
Supplement: Supplementary file 10 [file Table10.XLSX]

## Sheet: Sheet1
Table S10 List of details of identifications and relative quantifications for proteins involved in glycerol metabolism of A. niger An-76 on different carbon sources
Glycerol
	Activity	Genome ID	Score	Coverage	Unique peptides	PSMs	AAs	MW[kDa]	Calc. pI	Sequences	q-value	Notes
	Glycerol-3-phosphate dehydrogenase	g4093.t1	25.25	14.77	8	13 + 2.0	704	77	6.87	NHLITVSPSGLLTcAGGK	0
	Glycerol-3-phosphate phosphatase	g4281.t1	6.43	12.41	2	4 + 0.0	266	28.8	5.62	ALVDGWLGVLNLAHPK	0
	NADP(+) coupled glycerol dehydrogenase	g9748.t1	16.32	17.93	4	6 + 1.0	357	40	6.01	GIHVVQFSPLGNMNDFYR	0
	Glycerol kinase	g2394.t1	2.07	4.12	2	2 + 0.0	607	67	5.35	TTFLPHASPVQSK	0
	Sn-1,2-diacylglycerol cholinephosphotransferase	g6188.t1	1.97	5.42	1	1 + 0.0	369	41.5	8.41	EFGENQPLNPNSDPSKGGIK	0
	Dihydroxyacetone kinase	g5325.t1	16.51	8.67	3	6 + 1.0	588	62.8	5.54	VAIVSGGGSGHEPAFAGYVGK	0
	Triose phosphate isomerase	g5430.t1	95.34	75.9	18	35 + 3.0	249	26.9	5.78	IGVAAQNVFDKPNGAFTGEISVEQLR	0
Glucose
	Activity	Genome ID	Score	Coverage	Unique peptides	PSMs	AAs	MW[kDa]	Calc. pI	Sequences	q-value	Notes
	Glycerol-3-phosphate dehydrogenase	g4093.t1	16.52	11.79	7	10 + 1.0	704	77	6.87	NHLITVSPSGLLTcAGGK	0	C14(Carbamidomethyl)
	Glycerol-3-phosphate phosphatase	g4281.t1	5.87	9.4	2	3 + 0.0	266	28.8	5.62	ALVDGWLGVLNLAHPK	0
	NADP(+) coupled glycerol dehydrogenase	g9748.t1	9.08	16.81	4	4 + 1.0	357	40	6.01	GIHVVQFSPLGNMNDFYR	0
	Glycerol kinase	g2394.t1	5.71	2.14	1	2 + 0.0	607	67	5.35	TTFLPHASPVQSK	0
	Dihydroxyacetone kinase	g5325.t1	40.93	22.96	9	12 + 2.0	588	62.8	5.54	AAGIKTEFFAINDDVGVGKK	0
	Triose phosphate isomerase	g5430.t1	109.92	78.71	19	37 + 3.0	249	26.9	5.78	IGVAAQNVFDKPNGAFTGEISVEQLR	0
Xylose
	Activity	Genome ID	Score	Coverage	Unique peptides	PSMs	AAs	MW[kDa]	Calc. pI	Sequences	q-value	Notes
	Glycerol-3-phosphate dehydrogenase	g4093.t1	26.09	12.64	6	10 + 1.0	704	77	6.87	YAVRHEYAQTATDVIAR	0
	Glycerol-3-phosphate phosphatase	g4281.t1	1.96	9.4	2	2 + 0.0	266	28.8	5.62	TILATSHGR	0
	NADP(+) coupled glycerol dehydrogenase	g9748.t1	13.32	10.08	2	4 + 1.0	357	40	6.01	GIHVVQFSPLGNMNDFYR	0
	Glycerol kinase	g2394.t1	1.96	1.98	1	1 + 0.0	607	67	5.35	GTIFGITQHTQR	0
	Dihydroxyacetone kinase	g5325.t1	62.31	22.11	8	16 + 2.0	588	62.8	5.54	VAIVSGGGSGHEPAFAGYVGK	0
	Triose phosphate isomerase	g5430.t1	54.39	47.39	12	20 + 3.0	249	26.9	5.78	IGVAAQNVFDKPNGAFTGEISVEQLR	0
Arabinose
	Activity	Genome ID	Score	Coverage	Unique peptides	PSMs	AAs	MW[kDa]	Calc. pI	Sequences	q-value	Notes
	Glycerol-3-phosphate dehydrogenase	g4093.t1	35.96	17.19	8	12 + 2.0	704	77	6.87	NHLITVSPSGLLTcAGGK	0	C14(Carbamidomethyl)
	Glycerol-3-phosphate phosphatase	g4281.t1	2.3	9.4	2	2 + 0.0	266	28.8	5.62	WGVVTSGTR	0
	NADP(+) coupled glycerol dehydrogenase	g9748.t1	31.55	25.21	7	9 + 2.0	357	40	6.01	GIHVVQFSPLGNMNDFYR	0
	Glycerol kinase	g2394.t1	5.62	2.14	1	2 + 1.0	607	67	5.35	TTFLPHASPVQSK	0
	Dihydroxyacetone kinase	g5325.t1	40.29	24.32	10	14 + 2.0	588	62.8	5.54	VAIVSGGGSGHEPAFAGYVGK	0
	Triose phosphate isomerase	g5430.t1	94.64	73.9	17	35 + 3.0	249	26.9	5.78	DLAKEADVDGFLVGGASLKPAFVDIINARL	0
XOS
	Activity	Genome ID	Score	Coverage	Unique peptides	PSMs	AAs	MW[kDa]	Calc. pI	Sequences	q-value	Notes
	Glycerol-3-phosphate dehydrogenase	g4093.t1	30.87	13.49	7	11 + 1.0	704	77	6.87	NHLITVSPSGLLTcAGGK	0
	Glycerol-3-phosphate phosphatase	g4281.t1	10.02	13.16	4	5 + 0.0	266	28.8	5.62	ALVDGWLGVLNLAHPK	0
	NADP(+) coupled glycerol dehydrogenase	g9748.t1	36.62	30.53	8	14 + 2.0	357	40	6.01	GIHVVQFSPLGNMNDFYR	0
	Glycerol kinase	g2394.t1	3.32	2.14	1	1 + 0.0	607	67	5.35	TTFLPHASPVQSK	0
	Dihydroxyacetone kinase	g5325.t1	42.06	24.15	11	15 + 2.0	588	62.8	5.54	VAIVSGGGSGHEPAFAGYVGK	0
	Triose phosphate isomerase	g5430.t1	74.77	62.65	16	28 + 4.0	249	26.9	5.78	IGVAAQNVFDKPNGAFTGEISVEQLR	0
Xylitol
	Activity	Genome ID	Score	Coverage	Unique peptides	PSMs	AAs	MW[kDa]	Calc. pI	Sequences	q-value	Notes
	Glycerol-3-phosphate dehydrogenase	g4093.t1	33.23	15.63	8	13 + 2.0	704	77	6.87	YAVRHEYAQTATDVIAR	0
	Glycerol-3-phosphate phosphatase	g4281.t1	5.91	9.4	2	2 + 0.0	266	28.8	5.62	ALVDGWLGVLNLAHPK	0
	NADP(+) coupled glycerol dehydrogenase	g9748.t1	37.42	24.09	7	10 + 1.0	357	40	6.01	GIHVVQFSPLGNMNDFYR	0
	Glycerol kinase	g2394.t1	8.2	1.98	1	3 + 0.0	607	67	5.35	GTIFGITQHTQR	0
	Dihydroxyacetone kinase	g5325.t1	12.46	5.27	2	4 + 1.0	588	62.8	5.54	VAIVSGGGSGHEPAFAGYVGK	0
	Triose phosphate isomerase	g5430.t1	76.79	80.72	19	30 + 4.0	249	26.9	5.78	IGVAAQNVFDKPNGAFTGEISVEQLR	0
Xylan
	Activity	Genome ID	Score	Coverage	Unique peptides	PSMs	AAs	MW[kDa]	Calc. pI	Sequences	q-value	Notes
	Glycerol-3-phosphate dehydrogenase	g4093.t1	26.48	15.34	8	12 + 2.0	704	77	6.87	SRLEQIQDLKR	0
	Glycerol-3-phosphate phosphatase	g4281.t1	2.83	9.4	2	2 + 0.0	266	28.8	5.62	WGVVTSGTR	0
	NADP(+) coupled glycerol dehydrogenase	g9748.t1	27.45	19.89	5	8 + 1.0	357	40	6.01	GIHVVQFSPLGNMNDFYR	0
	Glycerol kinase	g2394.t1	2.32	2.14	1	1 + 0.0	607	67	5.35	TTFLPHASPVQSK	0
	Dihydroxyacetone kinase	g5325.t1	114.23	39.97	16	30 + 4.0	588	62.8	5.54	AAGIKTEFFAINDDVGVGKK	0
	Triose phosphate isomerase	g5430.t1	77.57	73.9	18	27 + 3.0	249	26.9	5.78	DLAKEADVDGFLVGGASLKPAFVDIINARL	0
Cellobiose
	Activity	Genome ID	Score	Coverage	Unique peptides	PSMs	AAs	MW[kDa]	Calc. pI	Sequences	q-value	Notes
	Glycerol-3-phosphate dehydrogenase	g4093.t1	24.06	12.22	6	9 + 1.0	704	77	6.87	NHLITVSPSGLLTcAGGK	0
	Glycerol-3-phosphate phosphatase	g4281.t1	5.4	12.78	4	4 + 0.0	266	28.8	5.62	TILATSHGR	0
	NADP(+) coupled glycerol dehydrogenase	g9748.t1	9.71	5.04	1	2 + 0.0	357	40	6.01	GIHVVQFSPLGNMNDFYR	0
	Dihydroxyacetone kinase	g5325.t1	57.52	20.92	7	16 + 2.0	588	62.8	5.54	AAGIKTEFFAINDDVGVGKK	0
	Triose phosphate isomerase	g5430.t1	85.42	88.76	19	32 + 4.0	249	26.9	5.78	IGVAAQNVFDKPNGAFTGEISVEQLR	0
CMC
	Activity	Genome ID	Score	Coverage	Unique peptides	PSMs	AAs	MW[kDa]	Calc. pI	Sequences	q-value	Notes
	Glycerol-3-phosphate dehydrogenase	g4093.t1	35.09	15.2	10	15 + 3.0	704	77	6.87	AFLSMTREDVEAGRVK	0
	Glycerol-3-phosphate phosphatase	g4281.t1	3.87	3.76	1	2 + 0.0	266	28.8	5.62	TILATSHGR	0
	Glycerol kinase	g2394.t1	4.77	4.28	2	2 + 1.0	607	67	5.35	TTFLPHASPVQSK	0
	Dihydroxyacetone kinase	g5325.t1	19.9	20.58	8	9 + 2.0	588	62.8	5.54	VAIVSGGGSGHEPAFAGYVGK	0
	Triose phosphate isomerase	g5430.t1	93.89	82.73	17	35 + 6.0	249	26.9	5.78	IGVAAQNVFDKPNGAFTGEISVEQL	0
