# Supplementary material for: A Highly Efficient Xylan-Utilization System in Aspergillus niger An76: A Functional-Proteomics Study
Source: Front Microbiol. 2018 Mar 22;9:430. doi: 10.3389/fmicb.2018.00430 (PMC5874446; doi:10.3389/fmicb.2018.00430)
Supplement: Supplementary file 11 [file Table11.XLSX]

## Sheet: Sheet1
Table S11 List of details of identifications and relative quantifications for proteins involved in malate-asparate shuttle of A. niger An-76 on different carbon sources
Glycerol
	Activity	Genome ID	Score	Coverage	Unique peptides	PSMs	AAs	MW[kDa]	Calc. pI	Sequences	q-value	Notes
	Aspartate aminotransferase	g2505.t1	199.14	65.97	24	66 + 4.0	429	46.9	8.72	YYNKDTIGLDFEGLLADIK	0
	Malate dehydrogenase， NAD-dependent	g4075.t1	371.97	95.15	29	130 + 23.0	330	34.5	6.95	DDGLKHALTGADIVVIPAGIPR	0
Glucose
	Activity	Genome ID	Score	Coverage	Unique peptides	PSMs	AAs	MW[kDa]	Calc. pI	Sequences	q-value	Notes
	Aspartate aminotransferase	g2505.t1	232.25	75.99	33	75 + 10.0	429	46.9	8.72	YYNKDTIGLDFEGLLADIK	0
	Malate dehydrogenase， NAD-dependent	g4075.t1	292.9	95.15	30	104 + 23.0	330	34.5	6.95	AGLPVMGFLNPFLYGVGSESGALNDIVK	0
Xylose
	Activity	Genome ID	Score	Coverage	Unique peptides	PSMs	AAs	MW[kDa]	Calc. pI	Sequences	q-value	Notes
	Aspartate aminotransferase	g2505.t1	194.23	64.1	30	65 + 7.0	429	46.9	8.72	AAEDKVVASGYDKEYAGITGIPAFTK	0
	Malate dehydrogenase， NAD-dependent	g4075.t1	247.77	95.15	29	91 + 8.0	330	34.5	6.95	AAVLGASGGIGQPLSLLLK	0
Arabinose
	Activity	Genome ID	Score	Coverage	Unique peptides	PSMs	AAs	MW[kDa]	Calc. pI	Sequences	q-value	Notes
	Aspartate aminotransferase	g2505.t1	292.95	79.25	38	101 + 14.0	429	46.9	8.72	YYNKDTIGLDFEGLLADIK	0
	Malate dehydrogenase， NAD-dependent	g4075.t1	322.59	97.88	32	115 + 18.0	330	34.5	6.95	AAVLGASGGIGQPLSLLLK	0
XOS
	Activity	Genome ID	Score	Coverage	Unique peptides	PSMs	AAs	MW[kDa]	Calc. pI	Sequences	q-value	Notes
	Aspartate aminotransferase	g2505.t1	252.49	72.03	33	88 + 6.0	429	46.9	8.72	KVYLPTPSWANHAAVFKDSGLEVGQYR	0
	Malate dehydrogenase， NAD-dependent	g4075.t1	303.19	96.67	37	107 + 12.0	330	34.5	6.95	AAVLGASGGIGQPLSLLLK	0
Xylitol
	Activity	Genome ID	Score	Coverage	Unique peptides	PSMs	AAs	MW[kDa]	Calc. pI	Sequences	q-value	Notes
	Aspartate aminotransferase	g2505.t1	253.25	73.66	35	88 + 3.0	429	46.9	8.72	AAEDKVVASGYDKEYAGITGIPAFTK	0
	Malate dehydrogenase， NAD-dependent	g4075.t1	327.51	95.15	30	115 + 6.0	330	34.5	6.95	AAVLGASGGIGQPLSLLLK	0
Xylan
	Activity	Genome ID	Score	Coverage	Unique peptides	PSMs	AAs	MW[kDa]	Calc. pI	Sequences	q-value	Notes
	Aspartate aminotransferase	g2505.t1	223.27	71.56	33	75 + 8.0	429	46.9	8.72	HFVKEGHNIALcQSFAK	0
	Malate dehydrogenase， NAD-dependent	g4075.t1	210.95	95.45	30	76 + 6.0	330	34.5	6.95	AAVLGASGGIGQPLSLLLK	0
Cellobiose
	Activity	Genome ID	Score	Coverage	Unique peptides	PSMs	AAs	MW[kDa]	Calc. pI	Sequences	q-value	Notes
	Aspartate aminotransferase	g2505.t1	257.89	82.05	35	93 + 9.0	429	46.9	8.72	AAEDKVVASGYDKEYAGITGIPAFTK	0
	Malate dehydrogenase， NAD-dependent	g4075.t1	274.43	97.27	33	102 + 12.0	330	34.5	6.95	AAVLGASGGIGQPLSLLLK	0
CMC
	Activity	Genome ID	Score	Coverage	Unique peptides	PSMs	AAs	MW[kDa]	Calc. pI	Sequences	q-value	Notes
	Aspartate aminotransferase	g2505.t1	147.94	64.8	27	56 + 7.0	429	46.9	8.72	GHFAFFDMAYQGFASGNADQDAFAPR	0
	Malate dehydrogenase， NAD-dependent	g4075.t1	133.99	81.21	26	48 + 8.0	330	34.5	6.95	ISGFLPKDDGLKHALTGADIVVIPAGIPR	0
