# Supplementary material for: A Highly Efficient Xylan-Utilization System in Aspergillus niger An76: A Functional-Proteomics Study
Source: Front Microbiol. 2018 Mar 22;9:430. doi: 10.3389/fmicb.2018.00430 (PMC5874446; doi:10.3389/fmicb.2018.00430)
Supplement: Supplementary file 12 [file Table12.XLSX]

## Sheet: Sheet1
Table S12 List of details of identifications and relative quantifications for proteins involved in Pentose Catabolic Pathway (PCP) of A. niger An76
Glycerol
	Activity	Gene name	Genome ID	Score	Coverage	Unique peptides	PSMs	AAs	MW[kDa]	Calc. pI	Sequences	q-value	Notes
	L-xylulose reductase	lxrC	g3669.t1	3.1	4.14	1	1 + 0.0	266	28.4	6.13	VVVITGASGPR	0
	D-xylulose kinase A	xkiA	A2QMS4	4.59	4.39	2	2 + 1.0	570	62.7	5.62	LGLFFPRPEIVPNLR	0
Glucose
	Activity	Gene name	Genome ID	Score	Coverage	Unique peptides	PSMs	AAs	MW[kDa]	Calc. pI	Sequences	q-value	Notes
	D-xylose reductase	xyrA	g219.t1	5.26	4.73	2	2 + 0.0	507	56.5	6.49	LIDSAVQQIR	0
	L-xylulose reductase	lxrC	g3669.t1	7.6	12.03	3	3 + 1.0	266	28.4	6.13	SYGEITHLGAHDSPFLR	0
Cellobiose
	Activity	Gene name	Genome ID	Score	Coverage	Unique peptides	PSMs	AAs	MW[kDa]	Calc. pI	Sequences	q-value	Notes
	L-xylulose reductase	lxrC	g3669.t1	3.5	4.14	1	1 + 0.0	266	28.4	6.13	VVVITGASGPR	0
	D-xylulose kinase A	xkiA	A2QMS4	2.19	2.63	1	2 + 1.0	570	62.7	5.62	LGLFFPRPEIVPNLR	0
Xylose
	Activity	Gene name	Genome ID	Score	Coverage	Unique peptides	PSMs	AAs	MW[kDa]	Calc. pI	Sequences	q-value	Notes
	D-xylose reductase	xyrA	g219.t1	48.43	26.63	9	13 + 2.0	507	56.5	6.49	LFDGAcDYGNEVEAGQGVAR	0	C6(Carbamidomethyl)
	D-xylitol dehydrogenase	xdhA	g3399.t1	1.6	2.75	1	1 + 0.0	364	38.5	6.64	TAIGLLSSGR	0.007
	L-xylulose reductase	lxrC	g3669.t1	5.41	9.02	2	2 + 1.0	266	28.4	6.13	VVVITGASGPR	0
	D-xylulose kinase A	xkiA	A2QMS4	4.19	5.26	2	3 + 1.0	570	62.7	5.62	LGLFFPRPEIVPNLR	0
XOS
	Activity	Gene name	Genome ID	Score	Coverage	Unique peptides	PSMs	AAs	MW[kDa]	Calc. pI	Sequences	q-value	Notes
	D-xylose reductase	xyrA	g219.t1	97.85	31.76	14	32 + 5.0	507	56.5	6.49	LFDGAcDYGNEVEAGQGVAR	0	C6(Carbamidomethyl)
	D-xylitol dehydrogenase	xdhA	g3399.t1	11.04	19.51	5	5 + 1.0	364	38.5	6.64	VALEPGIAcNTcQHcR	0	C9(Carbamidomethyl); C12(Carbamidomethyl); C15(Carbamidomethyl)
	L-arabitol dehydrogenase	ladA	g1617.t1	16.38	15.54	4	5 + 0.0	386	41.3	6.19	LGDPcLVTGAGPIGLITLLSAR	0	C5(Carbamidomethyl)
	L-xylulose reductase	lxrC	g3669.t1	3.05	4.14	1	1 + 0.0	266	28.4	6.13	VVVITGASGPR	0
	D-xylulose kinase A	xkiA	A2QMS4	8.62	7.89	3	3 + 1.0	570	62.7	5.62	AVWAMERAEGQTFEDLIGKR	0
Xylan
	Activity	Gene name	Genome ID	Score	Coverage	Unique peptides	PSMs	AAs	MW[kDa]	Calc. pI	Sequences	q-value	Notes
	D-xylose reductase	xyrA	g219.t1	66.02	24.85	15	22 + 3.0	507	56.5	6.49	LFDGAcDYGNEVEAGQGVAR	0	C6(Carbamidomethyl)
	D-xylitol dehydrogenase	xdhA	g3399.t1	2.25	38.46	3	5 + 1.0	364	38.5	6.64	QGIKTVIYGPGADENAAK	0
	L-arabitol dehydrogenase	ladA	g1617.t1	7.74	13.56	4	5 + 2.0	386	41.3	6.19	LGDPcLVTGAGPIGLITLLSAR	0	C5(Carbamidomethyl)
	L-xylulose reductase	lxrC	g3669.t1	2.59	12.03	3	3 + 0.0	266	28.4	6.13	VVVITGASGPR	0
	D-xylulose kinase A	xkiA	A2QMS4	8.18	5.61	3	4 + 1.0	570	62.7	5.62	LGLFFPRPEIVPNLR	0
Arabinose
	Activity	Gene name	Genome ID	Score	Coverage	Unique peptides	PSMs	AAs	MW[kDa]	Calc. pI	Sequences	q-value	Notes
	D-xylose reductase	xyrA	g219.t1	27.83	16.57	6	9 + 2.0	507	56.5	6.49	IRPATLQIEHHPYLTQTR	0
	D-xylitol dehydrogenase	xdhA	g3399.t1	2.98	8.53	2	2 + 0.0	364	38.5	6.64	TAIGLLSSGR	0
	L-arabitol dehydrogenase	ladA	g1617.t1	47.9	41.97	10	18 + 4.0	386	41.3	6.19	LGDPcLVTGAGPIGLITLLSAR	0	C5(Carbamidomethyl)
	L-xylulose reductase	lxrC	g3669.t1	4.88	12.03	3	3 + 1.0	266	28.4	6.13	VVVITGASGPR	0
	D-xylulose kinase A	xkiA	A2QMS4	2.5	2.63	1	1 + 0.0	570	62.7	5.62	LGLFFPRPEIVPNLR	0
Xylitol
	Activity	Gene name	Genome ID	Score	Coverage	Unique peptides	PSMs	AAs	MW[kDa]	Calc. pI	Sequences	q-value
	D-xylose reductase	xyrA	g219.t1	27.78	9.86	4	8 + 2.0	507	56.5	6.49	IRPATLQIEHHPYLTQTR	0
	D-xylitol dehydrogenase	xdhA	g3399.t1	2.8	3.02	1	1 + 0.0	364	38.5	6.64	AGRYNLcSAMR	0	C7(Carbamidomethyl)
	L-xylulose reductase	lxrC	g3669.t1	5.18	7.14	2	2 + 0.0	266	28.4	6.13	VVVITGASGPR	0
	D-xylulose kinase A	xkiA	A2QMS4	2.62	2.63	1	1 + 0.0	570	62.7	5.62	LGLFFPRPEIVPNLR	0
CMC
	Activity	Gene name	Genome ID	Score	Coverage	Unique peptides	PSMs	AAs	MW[kDa]	Calc. pI	Sequences	q-value
	D-xylose reductase	xyrA	g219.t1	28.01	19.13	8	11 + 3.0	507	56.5	6.49	LNSGYDMPLVGFGLWK	0
	D-xylitol dehydrogenase	xdhA	g3399.t1	3.09	3.92	1	1 + 0.0	364	38.5	6.64	AGRYNLcSAMR	0	C7(Carbamidomethyl)
	L-arabitol dehydrogenase	ladA	g1617.t1	8.67	5.7	1	2 + 0.0	386	41.3	6.19	LGDPcLVTGAGPIGLITLLSAR	0
	L-xylulose reductase	lxrC	g3669.t1	3.25	4.14	1	1 + 0.0	266	28.4	6.13	VVVITGASGPR	0
	D-xylulose kinase A	xkiA	A2QMS4	12.09	10.18	5	7 + 2.0	570	62.7	5.62	RVYLVGGGSK	0
