# Supplementary material for: A Highly Efficient Xylan-Utilization System in Aspergillus niger An76: A Functional-Proteomics Study
Source: Front Microbiol. 2018 Mar 22;9:430. doi: 10.3389/fmicb.2018.00430 (PMC5874446; doi:10.3389/fmicb.2018.00430)
Supplement: Supplementary file 13 [file Table13.XLSX]

## Sheet: Sheet1
Table S13. Time-course analysis of the abundance of transcription factors produced by A. niger An-76 on 1% XOS
1 day on XOS
	Gene name	Genome ID	Score	Coverage	Unique peptides	PSMs	AAs	MW[kDa]	Calc. pI	Sequences	q-value	Notes
	Transcription factor RfeF	g2528.t1	29.74	29.85	10	17 + 2.0	603	63.7	6.1	TQYGQGAVSFQFSQVGNDTK	0
	pH-response transcription factor pacC/RIM101	g1743.t1	12.56	13.13	6	10 + 1.0	670	71.3	6.3	KSTNNLNLTcQWGScR	0	C10(Carbamidomethyl); C15(Carbamidomethyl)
	C6 transcription factor	g8401.t1	32.01	22.62	3	9 + 0.0	389	42.2	8.73	HSSSPHSSPYPPVNPNQTPPPTSTPGGSSR	0
	C6 transcription factor	g6161.t1	7.16	12.47	1	8 + 2.0	1075	120.9	6.43	RVTVQFAQNNVYHR	0
	C6 transcription factor	g7885.t1	8.48	12.31	1	7 + 1.0	674	76.1	6.87	SGEHHYVGASSTTHLAK	0
	C6 transcription factor	g7394.t1	1.6	15.05	1	5 + 0.0	671	75.4	6.8	ISLLQREVR	0
	C6 finger domain protein	g6297.t1	24.72	10.68	8	20 + 2.0	1236	137.8	8.03	SLAASQATGQPANILKNPR	0
	C6 transcription factor	g7318.t1	1.6	20.79	1	14 + 3.0	967	105.5	8.06	IWGSIAK	0
	C6 transcription factor	g9202.t1	2.63	17.38	1	18 + 2.0	1536	166.3	8	SAVSSASGPGYYGSAAHSQSTPSIYR	0
	C6 transcription factor	g5285.t1	1.69	10.45	1	6 + 0.0	689	76.8	6.57	ADPKSDIIAR	0
	C6 transcription factor RosA-like	g1365.t1	1.6	14.51	1	5 + 1.0	572	63.7	7.05	mPTFLAIAISNDFVmSAILTMSASHLAWITRNQETK	0	M1(Oxidation); M15(Oxidation)
	C6 transcription factor	g10411.t1	1.81	20.27	1	13 + 2.0	666	74.1	6.98	TWNDLPGFLR	0
	C6 transcription factor	g4632.t1	4.45	10.79	2	5 + 1.0	593	64.9	6.86	AASEISSLASIR	0
	C6 transcription factor	g1740.t1	1.6	18.4	1	11 + 2.0	1049	114.2	6.46	EIERDLQAWMEELPAALRPGTEVSPQVERIR	0.015
	C6 transcription factor	g2847.t1	1.74	18.49	1	9 + 0.0	730	83.1	5.67	TGEPLPAEFGEADEAVQRLR	0
	C6 transcription factor	g8708.t1	1.6	18.01	1	7 + 1.0	694	77.9	7.21	TDLDAWEDSLPDWLR	0.016
	C6 transcription factor	g6590.t1	2.35	11.3	1	6 + 0.0	1027	113.8	8.16	TGMIPLEAGLITYLLQNIRQcFNNFQILLEPR	0.007	C21(Carbamidomethyl)
	C2H2 transcription factor	g736.t1	11.43	8.03	4	9 + 1.0	523	56.1	9.36	GNPTGATHLSHPQAHLK	0
	C2H2 transcription factor	g4585.t1	3.14	5.77	1	4 + 0.0	728	80.5	7.17	LQAANQGHLTAR	0
	C2H2 finger domain protein	g10094.t1	4.48	42.53	2	5 + 1.0	221	23.6	8.43	SALSSFTcTLcNK	0	C8(Carbamidomethyl); C11(Carbamidomethyl)
	HLH transcription factor	g3809.t1	1.6	14.12	1	5 + 0.0	503	54.6	9.42	GQHELPQNVHHHSLQHK	0
	HLH transcription factor (GlcD gamma)	g4194.t1	1.94	31.57	2	10 + 3.0	491	53.3	6.57	IQDLSHLVPQHR	0
	bZIP transcription factor (AP-1)	g7283.t1	5.79	11.38	2	5 + 1.0	615	66.6	5.29	TPSSVSHQGSTPASTR	0
	bZIP-type transcription factor	g3798.t1	4.42	14.29	1	4 + 0.0	420	46.3	6.07	RGPKPDSKPALTR	0
	Zinc knuckle transcription factor/splicing factor MSL5/ZFM1	g700.t1	12.52	19.46	4	8 + 2.0	560	60.6	8.66	KLVHNVIETAASIPEGQNELKR	0
	Transcription regulator Bdf1	g2486.t1	7.34	18.68	6	15 + 3.0	835	91.1	6.86	FcQEVLDELHKPK	0	C2(Carbamidomethyl)
	Transcription factor bZIP	g4549.t1	2.9	17.21	2	9 + 1.0	959	104	6.38	GAYVGTLHPGR	0
	Transcription factor (Snd1/p100)	g3227.t1	38.45	39.75	12	24 + 4.0	883	98.4	6.18	VKVQQIGTGTSALTELMSAFR	0
	Transcription factor Btf3	g4124.t1	6.57	18.42	5	10 + 2.0	733	81.7	6.93	IAFIGVDAR	0
	Heat shock transcription factor Hsf1	g9379.t1	1.87	11.43	1	6 + 0.0	796	86.3	5.87	HNNYASFVR	0
	Transcriptional regulator Ngg1	g200.t1	5.14	38.8	1	20 + 4.0	714	78.4	6.01	HRPGGAGGGSHVVSAAGVGRPAIGDVAR	0
	Fungal specific transcription factor domain protein	g2999.t1	1.66	12.26	1	9 + 1.0	897	99.8	6.67	IAQVVLDKAER	0
	CCR4-NOT transcription complex, subunit 3	g3082.t1	2.22	5.52	1	4 + 1.0	616	69.1	6.01	WHVNKLELLLR	0
	Transcription factor	g3213.t1	2.14	10.39	1	6 + 2.0	645	68.3	4.54	HIVcASHDILR	0	C4(Carbamidomethyl)
	Transcription factor Rba50	g7490.t1	6.92	22.73	1	11 + 1.0	484	51.1	5.53	RDPAPSASASASASAPSPKDEK	0
	Ccr4-Not transcription complex subunit	g5947.t1	51.11	27.22	16	59 + 5.0	2340	260.4	6.04	NLVLSAYPSSFHKLPDPFR	0
	Fungal specific transcription factor domain protein	g1908.t1	1.6	12.64	1	6 + 2.0	807	88.2	7.44	LKQEPGVSRPGITATGGR	0
	Transcription factor AATF/Che-1	g5243.t1	1.6	17.99	1	7 + 1.0	556	60.7	4.6	QDPITLGK	0
	Zn2Cys6 transcription factor	g8541.t1	1.6	19.05	2	11 + 2.0	798	88.7	7.11	KRPRPVVScLR	0	C9(Carbamidomethyl)
	Zn(II)2Cys6 transcription factor	g3872.t1	1.61	11.84	1	6 + 0.0	532	60.8	5.69	SLLTNSSQPLR	0
	MYB family transcription factor	g9406.t1	1.8	11.79	1	23 + 4.0	2138	234.6	9.32	ELAAQSQMYR	0.037
	Zinc knuckle transcription factor	g567.t1	1.6	12.22	1	20 + 2.0	2176	244.9	5.99	cNNcGEMGHTIK	0	C1(Carbamidomethyl); C4(Carbamidomethyl)
	Transcription regulator PAB1642	g1729.t1	1.61	26.32	1	4 + 0.0	247	27.2	5.14	WWRQVVWLEGmFWPEV	0	M11(Oxidation)
	Transcription factor	g532.t1	4.6	22.91	1	9 + 1.0	681	76.9	6.71	ITVLSHNALcDSSATPSHFGYTPSR	0	C10(Carbamidomethyl)
	Transcriptional regulator	g3178.t1	1.6	27.74	1	11 + 2.0	602	67.1	6.93	VGVNGTHINSSESGKPSRPR	0
	Transcription factor SipA3	g7084.t1	1.71	15.52	1	18 + 3.0	1392	156	7.37	TVGNFMARIGVSPDNVmTKAIYmR	0	M17(Oxidation); M23(Oxidation)
	Histone transcription regulator Hir1	g4210.t1	5.92	22.2	1	14 + 2.0	1027	110.9	6.05	IAPLLVSGAGAAESSLPQAR	0
	CCAAT-box-binding transcription factor	g4300.t1	3.67	9.03	2	7 + 0.0	1118	124.7	4.91	AVSYVYELLK	0
	Transcription factor iws1	g4452.t1	6.73	28.85	2	11 + 2.0	461	52.5	5.16	LSTTRPQSVQATAAEAR	0
	Fungal specific transcription factor domain-containing protein	g1251.t1	1.6	21.6	1	9 + 1.0	611	69.9	6.52	ScQNGMMEGVNSSMLLAVEASRSSLHFLR	0.026	C2(Carbamidomethyl)
	Fungal specific transcription factor domain-containing protein	g5317.t1	1.6	19.89	1	9 + 2.0	704	77.9	6.23	DKPQFScIAcRQRK	0.03	C7(Carbamidomethyl); C10(Carbamidomethyl)
	Heat shock transcription factor Hsf1	g9379.t1	1.87	11.43	1	6 + 0.0	796	86.3	5.87	HNNYASFVR	0
	Fungal specific transcription factor	g160.t1	1.61	15.45	1	5 + 1.0	699	76.9	6.55	RTSTTAAAAAAATTSGLHEHANTSGGHVHLSHEER	0.041
2 day on XOS
	Gene name	Genome ID	Score	Coverage	Unique peptides	PSMs	AAs	MW[kDa]	Calc. pI	Sequences	q-value	Notes
	Transcription factor RfeF	g2528.t1	32.31	28.19	10	19 + 2.0	603	63.7	6.1	LVQTLANEAPGKVNK	0
	Transcription factor RfeG	g3205.t1	2.8	7.64	1	2 + 0.0	275	30.2	6.8	NLTSEMIADLKK	0.001
	pH-response transcription factor pacC/RIM101	g1743.t1	8.51	9.25	4	8 + 1.0	670	71.3	6.3	STNNLNLTcQWGScR	0	C9(Carbamidomethyl); C14(Carbamidomethyl)
	C6 transcription factor	g8401.t1	13.15	22.88	2	8 + 2.0	389	42.2	8.73	HSSSPHSSPYPPVNPNQTPPPTSTPGGSSR	0
	C6 transcription factor	g6161.t1	3.11	23.53	1	15 + 2.0	1075	120.9	6.43	RVTVQFAQNNVYHR	0
	C2H2 transcription factor	g1467.t1	3.13	9.91	1	5 + 0.0	676	72.3	6.74	QSSVSPPGQQASNLTSALQR	0
	C2H2 transcription factor	g736.t1	5.32	6.88	1	4 + 0.0	523	56.1	9.36	RGNPTGATHLSHPQAHLK	0
	C2H2 transcription factor	g4585.t1	2.86	16.9	1	8 + 1.0	728	80.5	7.17	LQAANQGHLTAR	0
	C2H2 finger domain protein	g10094.t1	2.29	28.05	1	5 + 1.0	221	23.6	8.43	AASVSTTGTGSGAGGSTGGGGGFKK	0
	HLH transcription factor	g3809.t1	7.07	27.04	2	9 + 2.0	503	54.6	9.42	GQHELPQNVHHHSLQHK	0
	HLH transcription factor (GlcD gamma)	g4194.t1	1.65	41.14	1	12 + 2.0	491	53.3	6.57	GRPSLQAVDR	0.002
	bZIP transcription factor (AP-1)	g7283.t1	11.11	23.9	4	13 + 3.0	615	66.6	5.29	TPSSVSHQGSTPASTRK	0
	bZIP-type transcription factor	g3798.t1	7.64	15.71	1	7 + 0.0	420	46.3	6.07	RGPKPDSKPALTR	0
	Zinc knuckle transcription factor/splicing factor MSL5/ZFM1	g700.t1	8.59	19.46	3	6 + 2.0	560	60.6	8.66	KLVHNVIETAASIPEGQNELKR	0
	Transcriptional regulator	g2379.t1	1.6	5.68	1	1 + 0.0	264	29.2	6.54	VVPTWNYAAAQAYGK	0
	Transcription regulator Bdf1	g2486.t1	3.36	19.16	4	12 + 2.0	835	91.1	6.86	RDHRPAPSPSTAR	0
	Transcription factor bZIP	g4549.t1	1.6	14.91	1	9 + 1.0	959	104	6.38	GDVTPAVPASLLSPSFTPPATPGGTFNPAK	0.043
	Transcription factor (Snd1/p100)	g3227.t1	54.91	32.39	16	30 + 3.0	883	98.4	6.18	KVQVNLLGVTPQGQLIASVLHPNGNVAK	0
	Transcription factor Btf3	g4124.t1	12.23	16.37	4	12 + 2.0	733	81.7	6.93	GSVLIVTKPGQSQPR	0
	Heat shock transcription factor Hsf1	g9379.t1	3.79	13.94	2	11 + 1.0	796	86.3	5.87	RQTPTQLVNR	0.01
	Transcriptional regulator Cwf13/SkiP	g6518.t1	4.56	31.72	1	14 + 2.0	580	64.8	9.29	NALASLVEGAAAAQKPK	0
	Transcriptional regulator Ngg1	g200.t1	2.01	27.59	1	18 + 0.0	714	78.4	6.01	HRPGGAGGGSHVVSAAGVGRPAIGDVAR	0
	Fungal specific transcription factor domain protein	g2999.t1	2.15	15.16	1	10 + 1.0	897	99.8	6.67	IAQVVLDKAER	0
	CCR4-NOT transcription complex, subunit 3	g3082.t1	1.6	12.5	1	6 + 0.0	616	69.1	6.01	QGSYQQYLAAK	0.002
	Ccr4-Not transcription complex subunit	g5947.t1	20.48	20.68	6	34 + 5.0	2340	260.4	6.04	GPAAAHVQNVSTDSGR	0
	Membrane-tethered transcription facto	g4469.t1	1.6	21.31	1	14 + 3.0	1408	153.3	6.73	ELQMYRLALGILGQKLGSQADAFQTAQQIMGSDmK	0.022	M34(Oxidation)
	Trascription factor	g3693.t1	1.6	9.46	1	4 + 0.0	666	75.3	6.77	VQHVLFASLKFScEGR	0.002	C13(Carbamidomethyl)
	Fungal specific transcription factor	g10128.t1	1.6	19.24	1	13 + 2.0	1086	121.3	6.76	GQHTTGAWPAIIWLVNRIR	0.017
	Zn(II)2Cys6 transcription factor	g3594.t1	1.6	5.62	1	4 + 0.0	694	75.4	9.19	TAVSPQMmSPVPVR	0.025	M8(Oxidation)
	C6 transcription factor	g7885.t1	1.6	15.58	1	7 + 1.0	674	76.1	6.87	SGEHHYVGASSTTHLAK	0.003
	C6 transcription facto	g516.t1	1.63	31.34	1	17 + 3.0	804	88.8	6.37	LVADAELmVRGAGR	0.017	M8(Oxidation)
	C6 transcription factor	g9927.t1	2.04	12.02	1	8 + 1.0	799	87.6	5.88	TSRLYGALEKMLSNSEPVTESSGK	0.026
	C6 transcription factor	g7394.t1	1.6	3.58	1	2 + 0.0	671	75.4	6.8	ISLLQREVR	0.043
	C6 finger domain protein	g6297.t1	4.23	12.7	3	13 + 2.0	1236	137.8	8.03	SLAASQATGQPANILKNPR	0
	C6 transcription factor	g9202.t1	1.6	13.74	1	17 + 3.0	1536	166.3	8	mAQVIDLSSLKTEYYLDKVIR	0	M1(Oxidation)
	C6 transcription factor	g9440.t1	1.6	26.94	1	11 + 1.0	709	80.6	6.09	GIVEEHPDVADAEDGDVDGDEGDTAPSQVIPMAVAASPPR	0.014
	C6 transcription factor	g5285.t1	3.72	11.03	1	9 + 1.0	689	76.8	6.57	GIISEERARVmYDR	0.037	M11(Oxidation)
	C6 transcription factor RosA-like	g1365.t1	1.6	17.66	1	4 + 0.0	572	63.7	7.05	MPTFLAIAISNDFVmSAILTmSASHLAWITR	0.043	M15(Oxidation); M21(Oxidation)
	Transcription factor	g532.t1	2.59	16.89	1	8 + 1.0	681	76.9	6.71	QGWHALDFGGQGLR	0
	Transcriptional regulator	g3178.t1	1.6	24.42	1	10 + 2.0	602	67.1	6.93	VTAILEFISR	0.014
	Transcription factor	g6132.t1	1.69	13.45	1	17 + 3.0	1643	184.4	6.8	FVNNPHWAHGLSKDQVDESNQR	0
	C6 transcription factor	g10411.t1	2.48	22.67	1	9 + 1.0	666	74.1	6.98	SLVIDAPSAARPDTK	0
	C6 transcription factor	g5887.t1	1.6	14.99	1	5 + 0.0	647	72.8	6.58	GEYRPHmDAARYLLSTQQPRNEK	0.011	M7(Oxidation)
	Transcriptional regulator	g9313.t1	1.6	16.85	1	7 + 1.0	362	40.5	5.92	KmWARELAPYDTPK	0.028	M2(Oxidation)
	Fungal specific transcription factor	g8904.t1	1.71	9.68	1	5 + 0.0	630	69	6.52	QGLAAIR	0
	C6 transcription factor	g1740.t1	1.71	12.01	1	10 + 2.0	1049	114.2	6.46	LHKAEALLR	0.001
	Heat shock transcription factor Hsf1	g9379.t1	3.79	13.94	2	11 + 1.0	796	86.3	5.87	RQTPTQLVNR	0.001
	Zn(II)2Cys6 transcription factor	g3102.t1	3.38	17.45	1	12 + 2.0	1106	122.4	6.93	TIELILEATKPDPTLVPPKVTAVLRLLK	0.026
	HLH transcription factor	g6925.t1	2.65	17.53	1	12 + 1.0	981	108	7.37	YRANLNEKIAELR	0.014
	Fungal specific transcription factor	g9837.t1	2.26	21.34	2	8 + 3.0	506	57.4	5.25	GLKDENmRSLLSSNVFcHLK	0	M7(Oxidation); C17(Carbamidomethyl)
	Zn(II)2Cys6 transcription factor	g9175.t1	2.16	17.1	1	11 + 2.0	883	99.3	6.71	GVRNSLPLENmVSTVR	0.035	M11(Oxidation)
	C6 transcription factor	g2875.t1	1.72	16.14	1	12 + 2.0	973	109.1	7.15	SSSLSILSREALDWIK	0.033
	C6 transcription factor	g129.t1	1.6	9.43	1	6 + 0.0	827	93.4	7.09	AIYVGHELSNmSFLIR	0.01	M11(Oxidation)
	C6 transcription factor	g1292.t1	1.6	12.83	1	9 + 1.0	951	108.2	7.88	TKLEAPHILcLHMYHHAIIMRIYEPLK	0.038	C10(Carbamidomethyl)
	Transcription factor Tos4	g3300.t1	1.6	21.14	1	8 + 2.0	511	56.7	8.97	LHcQGKTYDLAK	0.041	C3(Carbamidomethyl)
	Fungal specific transcription factor	g7683.t1	1.61	23.25	1	9 + 1.0	727	80.7	6.68	EVSAAFRAR	0.015
3 day on XOS
	Gene name	Genome ID	Score	Coverage	Unique peptides	PSMs	AAs	MW[kDa]	Calc. pI	Sequences	q-value	Notes
	Transcription factor RfeF	g2528.t1	40.49	23.55	13	21 + 4.0	603	63.7	6.1	TQYGQGAVSFQFSQVGNDTK	0
	Nitrogen assimilation transcription factor NirA	g9478.t1	15.1	16.65	4	13 + 2.0	1069	118.9	7.21	GAIAAQNPLIQLANETPNIKR	0
	pH-response transcription factor pacC/RIM101	g1743.t1	6.59	15.22	4	11 + 0.0	670	71.3	6.3	STNNLNLTcQWGScR	0	C9(Carbamidomethyl); C14(Carbamidomethyl)
	C6 transcription factor	g8401.t1	4.08	25.96	2	6 + 0.0	389	42.2	8.73	HSSSPHSSPYPPVNPNQTPPPTSTPGGSSR	0
	C6 transcription factor	g6161.t1	2.42	13.49	2	11 + 2.0	1075	120.9	6.43	GFAHAEFVSTSSAK	0
	C2H2 transcription factor	g736.t1	6.13	10.52	2	5 + 0.0	523	56.1	9.36	GNPTGATHLSHPQAHLK	0
	C2H2 transcription factor	g4585.t1	2.64	7.55	1	5 + 1.0	728	80.5	7.17	LQAANQGHLTAR	0
	C2H2 finger domain protein	g10094.t1	2.58	40.72	1	6 + 0.0	221	23.6	8.43	AASVSTTGTGSGAGGSTGGGGGFKK	0
	HLH transcription factor	g3809.t1	9.7	25.65	3	11 + 2.0	503	54.6	9.42	GQHELPQNVHHHSLQHK	0
	HLH transcription factor (GlcD gamma)	g4194.t1	2.26	14.05	1	10 + 1.0	491	53.3	6.57	GRPSLQAVDR	0
	bZIP transcription factor (AP-1)	g7283.t1	6.01	19.84	2	8 + 2.0	615	66.6	5.29	TPSSVSHQGSTPASTR	0
	Zinc knuckle transcription factor/splicing factor MSL5/ZFM1	g700.t1	5.1	21.79	3	9 + 3.0	560	60.6	8.66	KLVHNVIETAASIPEGQNELKR	0
	Transcriptional regulator	g2379.t1	3.68	16.29	2	3 + 0.0	264	29.2	6.54	QNPLGILTTAIK	0
	Transcription regulator Bdf1	g2486.t1	5.23	22.16	3	17 + 3.0	835	91.1	6.86	LNVPHYPQFIK	0
	Transcription factor (Snd1/p100)	g3227.t1	60.9	40.2	18	37 + 7.0	883	98.4	6.18	VKVQQIGTGTSALTELMSAFR	0
	Transcription factor Btf3	g4124.t1	17.07	26.19	4	14 + 1.0	733	81.7	6.93	GSVLIVTKPGQSQPR	0
	Transcriptional regulatory protein Dep1	g6249.t1	1.71	8.66	1	6 + 2.0	693	76.1	5.08	IKYEQTLFQYR	0.001
	Transcriptional regulator Cwf13/SkiP	g6518.t1	1.83	24.83	1	11 + 3.0	580	64.8	9.29	NALASLVEGAAAAQKPK	0.008
	CCR4-NOT transcription complex, subunit 3	g3082.t1	1.97	32.95	2	12 + 2.0	616	69.1	6.01	ASASAANASPSVQR	0
	Transcription factor Rba50	g7490.t1	3.05	15.5	1	8 + 1.0	484	51.1	5.53	RDPAPSASASASASAPSPKDEK	0
	Ccr4-Not transcription complex subunit	g5947.t1	21.06	24.79	7	33 + 6.0	2340	260.4	6.04	AHTPSSGSHLASAAGSVAGGGGSGGGGGGTGSSR	0
	Transcription factor hoxa13	g7770.t1	1.6	7.46	1	4 + 0.0	845	92.5	4.54	DLGLQEVGmR	0.046	M9(Oxidation)
	Membrane-tethered transcription facto	g4469.t1	1.6	11.5	1	8 + 2.0	1408	153.3	6.73	HMLTVHPTSLK	0.005
	Xylanolytic transcriptional activator xlnR	g3648.t1	1.82	7.07	1	4 + 0.0	947	102.4	6.9	REVLALYR	0.002
	Zn(II)2Cys6 transcription factor	g3872.t1	1.6	5.83	1	3 + 0.0	532	60.8	5.69	SLLTNSSQPLR	0.016
	Zn(II)2Cys6 transcription factor	g3594.t1	1.73	32.71	1	16 + 2.0	694	75.4	9.19	GGGPGILPTPDPTIAScISDEDVAMQLIRLGDASNFSHGR	0.017	C17(Carbamidomethyl)
	Zn(II)2Cys6 transcription factor	g7476.t1	1.6	8.63	1	3 + 0.0	742	83.2	6.86	NLGNSQSLTQNSHDALPMFKPVVIPGAQPLGER	0.018
	C6 transcription factor	g7363.t1	1.6	24.35	1	14 + 2.0	768	85.4	7.36	ILHDLGGAHGSSASSAAK	0.049
	C6 transcription factor	g723.t1	1.6	28.94	1	15 + 3.0	622	71	6.68	QMLEKIR	0.014
	C6 transcription factor	g7394.t1	1.6	5.22	1	3 + 0.0	671	75.4	6.8	ISLLQREVR	0.026
	C6 finger domain protein	g6297.t1	3.91	18.53	1	13 + 2.0	1236	137.8	8.03	SLAASQATGQPANILKNPR	0
	C6 transcription factor	g5686.t1	1.6	17.32	1	14 + 3.0	1207	134.1	6.52	SKPEALVAAGSLALGR	0.049
	C6 transcription factor	g5204.t1	1.6	14.29	1	2 + 0.0	210	22	9.94	SQADLTAADVLQSNGLLGRWIVLNGIR	0.032
	C6 transcription factor	g5285.t1	3.28	12.48	1	10 + 2.0	689	76.8	6.57	MSIENAKTVDEIVLVELPAVMTR	0.03
	C6 transcription factor	g8337.t1	1.6	7.88	1	5 + 0.0	673	76.3	6.18	FLAPAPGQPPTAK	0.007
	C6 transcription factor	g9279.t1	1.6	12.86	1	5 + 1.0	591	67.1	6.67	VcILAAHEVVGLVK	0.009	C2(Carbamidomethyl)
	MYB family transcription factor	g9406.t1	1.6	12.35	1	16 + 3.0	2138	234.6	9.32	EETPDIPPKPEPATRPPKLHVAAAAGGPKPTDISPPTAPAAmVQK	0.012	M42(Oxidation)
	Fungal specific transcription factor domain-containing protein	g3561.t1	1.72	14.09	1	6 + 0.0	589	64.9	5.94	IEPAYATIDGAVR	0.009
	Transcription factor	g532.t1	18.83	24.52	3	14 + 2.0	681	76.9	6.71	ITVLSHNALcDSSATPSHFGYTPSR	0
	Fungal specific transcription factor	g1428.t1	1.6	9.88	1	5 + 0.0	840	92.5	7.64	RNELAVLER	0.044
	Transcription factor SipA3	g7084.t1	1.63	28.02	1	26 + 5.0	1392	156	7.37	LVSVVPVGLK	0.042
	Histone transcription regulator Hir1	g4210.t1	3.5	17.23	1	10 + 2.0	1027	110.9	6.05	IAPLLVSGAGAAESSLPQAR	0
	Transcription factor	g6132.t1	8.21	16.43	3	18 + 3.0	1643	184.4	6.8	FVNNPHWAHGLSK	0
	CCAAT-box-binding transcription factor	g4300.t1	1.6	14.58	1	12 + 2.0	1118	124.7	4.91	LSVRPR	0.004
	C6 transcription factor	g10411.t1	1.6	25.68	2	13 + 0.0	666	74.1	6.98	TWNDLPGFLR	0.001
	C6 transcription factor	g4632.t1	2.32	20.91	1	7 + 0.0	593	64.9	6.86	NSGPSLLAcLLcR	0	C9(Carbamidomethyl); C12(Carbamidomethyl)
	Transcription factor steA	g8132.t1	2.08	13.04	1	6 + 1.0	698	77.1	6.87	LFLDALER	0.004
	Zn(II)2Cys6 transcription factor	g7162.t1	1.6	9.2	1	11 + 0.0	1196	133.9	7.08	RHMQLQIQK	0.017
	C6 transcription factor	g1740.t1	4.07	8.48	1	7 + 1.0	1049	114.2	6.46	LHKAEALLR	0
	HLH transcription factor	g6925.t1	5.01	19.27	1	18 + 3.0	981	108	7.37	YRANLNEKIAELR	0.015
	Zn(II)2Cys6 transcription factor	g9175.t1	1.6	21.06	1	11 + 2.0	883	99.3	6.71	cVAENDPNGNISLLLFQAVmFVATAFIDLHHLQAAGYATR	0.047	C1(Carbamidomethyl); M20(Oxidation)
	C6 transcription factor	g1292.t1	1.6	11.46	1	7 + 0.0	951	108.2	7.88	AVPLINLIR	0.013
	C2H2 finger domain transcription factor	g1265.t1	2.84	16.16	1	14 + 2.0	1306	143.9	6.81	NQLFcHADFSPQPDLWVLQAMLLIDcFGKmRAGPK	0.041	C5(Carbamidomethyl); C26(Carbamidomethyl); M30(Oxidation)
	C6 transcription factor	g9097.t1	2.4	10.77	1	4 + 0.0	715	79.9	6.28	DMATNGPYFSKLLLNAIYFGAAKFSNRPEVR	0.025
	Zn(II)2Cys6 transcription factor	g1316.t1	1.6	20.88	1	10 + 1.0	522	58.9	6.93	EALIYK	0.012
	Fungal specific transcription factor	g4877.t1	1.6	17.85	1	15 + 2.0	913	101.7	6.87	KHVTTAcVPcR	0.025	C7(Carbamidomethyl); C10(Carbamidomethyl)
	C6 transcription factor	g4923.t1	1.6	7.55	1	3 + 0.0	768	83.5	5.54	DKLIDEVADLREEINTILR	0.026
	Fungal specific transcription factor domain protein	g6335.t1	1.6	19.5	1	9 + 2.0	841	92.9	6.79	NLTEDLKGNASHAVSAHR	0.033
	Zn(II)2Cys6 transcription factor	g7611.t1	1.6	20.3	1	10 + 3.0	660	73.2	7.87	VRAFPDRPADSFTTTSNSSTSGTSTPLSPSR	0.002
	Fungal specific transcription factor	g8609.t1	1.6	9.4	1	7 + 2.0	755	83.5	6.23	DNVRcVYAPNAHVVASTASPSVEDPVK	0.015	C5(Carbamidomethyl)
4 day on XOS
	Gene name	Genome ID	Score	Coverage	Unique peptides	PSMs	AAs	MW[kDa]	Calc. pI	Sequences	q-value	Notes
	Transcription factor RfeF	g2528.t1	36.97	32.67	11	25 + 5.0	603	63.7	6.1	AGGAGAPPSGPPSGPPSGPPGGAPR	0
	Nitrogen assimilation transcription factor NirA	g9478.t1	27.53	23.85	10	21 + 3.0	1069	118.9	7.21	AYAGVDTVISALGR	0
	pH-response transcription factor pacC/RIM101	g1743.t1	2.04	10.3	2	6 + 0.0	670	71.3	6.3	RDHITSHIR	0
	C6 transcription factor	g6161.t1	4.68	21.12	3	14 + 2.0	1075	120.9	6.43	VTVQFAQNNVYHR	0
	C2H2 transcription factor	g1467.t1	3.18	17.01	2	5 + 0.0	676	72.3	6.74	AALAAVAMAQQQQGQQNNNQGR	0
	C2H2 finger domain protein	g10094.t1	3.41	61.99	1	9 + 1.0	221	23.6	8.43	AASVSTTGTGSGAGGSTGGGGGFKK	0
	HLH transcription factor	g3809.t1	4.71	25.25	2	9 + 2.0	503	54.6	9.42	GQHELPQNVHHHSLQHK	0
	HLH transcription factor (GlcD gamma)	g4194.t1	3.36	21.79	2	6 + 0.0	491	53.3	6.57	GRPSLQAVDR	0.001
	bZIP transcription factor (AP-1)	g7283.t1	6.37	13.5	2	9 + 1.0	615	66.6	5.29	TPSSVSHQGSTPASTR	0
	Transcriptional regulator	g2379.t1	20.09	24.24	3	10 + 2.0	264	29.2	6.54	VYcDSKSEETGAFLQK	0	C3(Carbamidomethyl)
	Transcription factor bZIP	g4549.t1	1.79	13.24	1	10 + 0.0	959	104	6.38	STATESSPSQAPLVR	0.011
	Fungal specific transcription factor	g6717.t1	2.22	11.76	1	10 + 1.0	1156	128	6.54	YLSQLWDLPVLTPR	0
	Transcription factor (Snd1/p100)	g3227.t1	27.86	36.01	12	25 + 6.0	883	98.4	6.18	VKVQQIGTGTSALTELMSAFR	0
	Transcription factor Btf3	g4124.t1	11.37	24.15	4	13 + 2.0	733	81.7	6.93	GSVLIVTKPGQSQPR	0
	Transcriptional regulator Ngg1	g200.t1	1.6	18.49	1	8 + 1.0	714	78.4	6.01	EVTPDmTDEEKKAIYSVAR	0.014	M6(Oxidation)
	Fungal specific transcription factor domain protein	g2999.t1	1.6	19.96	1	11 + 2.0	897	99.8	6.67	FAIIESR	0.019
	Fungal specific transcription factor	g2073.t1	1.6	15.36	1	15 + 3.0	1517	166.4	6.71	LQQPAPPQQQLMGENATWKGIR	0.004
	Ccr4-Not transcription complex subunit	g5947.t1	4.69	23.42	2	33 + 5.0	2340	260.4	6.03	WGLFIPEPYR	0
	Membrane-tethered transcription facto	g4469.t1	1.61	21.45	1	20 + 2.0	1408	153.3	6.72	DYKDNVVAQAITNSImITDDHK	0.018
	Xylanolytic transcriptional activator xlnR	g3648.t1	1.61	11.62	1	7 + 0.0	947	102.3	6.9	SLKEFEAR	0.031
	Trascription factor	g3693.t1	1.61	17.42	1	6 + 1.0	666	75.2	6.77	LQMLAEVSEmAASGAQVVTQLFTKAVR	0.03
	Homeobox and C2H2 transcription factor	g1400.t1	1.6	14.2	1	16 + 4.0	1683	186.4	6.75	GmVVGAAVLNYNEGK	0.025	M2(Oxidation)
	CP2 transcription factor	g1664.t1	1.6	16.93	1	8 + 2.0	762	84.2	7	LRQQIAQAEMGAGNYGK	0.032
	Zinc knuckle transcription factor	g567.t1	4.41	17.56	1	32 + 6.0	2176	244.8	5.98	cNNcGEMGHTIK	0.033	C1(Carbamidomethyl); C4(Carbamidomethyl)
	C6 transcription factor	g10411.t1	2.72	32.43	1	15 + 2.0	666	74.1	6.97	SLVIDAPSAARPDTK	0
	C6 transcription factor	g5843.t1	1.6	11.6	1	6 + 0.0	802	90.4	7.48	GPTTTVQMPPADR	0.045
	BTB domain transcription factor	g9317.t1	7.22	34.27	2	9 + 2.0	461	51.1	4.81	SFLVLRPTPIGATLNQQQGSVEPGAK	0
	Fungal specific transcription factor	g8904.t1	1.6	6.51	1	4 + 0.0	630	68.9	6.52	QGLAAIR	0.004
	C2H2 finger domain transcription factor	g1265.t1	1.6	20.44	2	13 + 2.0	1306	143.9	6.81	VTTDLASLIVAMTTcGSLGDMAALGGKYDTR	0.016	C15(Carbamidomethyl)
5 day on XOS
	Gene name	Genome ID	Score	Coverage	Unique peptides	PSMs	AAs	MW[kDa]	Calc. pI	Sequences	q-value	Notes
	Transcription factor RfeF	g2528.t1	41.68	19.9	9	16 + 2.0	603	63.7	6.1	TQYGQGAVSFQFSQVGNDTK	0
	Transcription factor RfeG	g3205.t1	5.64	7.27	2	3 + 0.0	275	30.2	6.8	NLTSEMIADLKK	0
	Nitrogen assimilation transcription factor NirA	g9478.t1	53.53	13.1	11	19 + 5.0	1069	118.8	7.21	KAVIVGDEHGKISVTAR	0
	pH-response transcription factor pacC/RIM101	g1743.t1	20	5.97	5	7 + 1.0	670	71.2	6.3	KSTNNLNLTcQWGScR	0	C10(Carbamidomethyl); C15(Carbamidomethyl)
	C6 transcription factor	g8401.t1	14.54	7.2	1	4 + 0.0	389	42.2	8.73	FNQEcMFTPVSSQAQAFVPAHAAYPHLR	0	C5(Carbamidomethyl)
	C6 transcription factor	g6161.t1	23.15	5.86	6	9 + 2.0	1075	120.9	6.43	RVTVQFAQNNVYHR	0
	C2H2 transcription factor	g1467.t1	17.73	5.62	2	5 + 0.0	676	72.3	6.74	AALAAVAMAQQQQGQQNNNQGR	0
	C2H2 transcription factor	g736.t1	3.54	3.63	2	2 + 0.0	523	56	9.36	RGNPTGATHLSHPQAHLK	0
	C2H2 transcription factor	g4585.t1	9.31	2.47	2	3 + 1.0	728	80.5	7.16	NVIADRLQAANQGHLTAR	0
	C2H2 finger domain protein	g10094.t1	10.32	25.34	3	5 + 0.0	221	23.6	8.43	AASVSTTGTGSGAGGSTGGGGGFK	0
	HLH transcription factor	g3809.t1	5.48	5.17	2	3 + 0.0	503	54.6466	9.42236	GQHELPQNVHHHSLQHK	0
	HLH transcription factor (GlcD gamma)	g4194.t1	4.29	5.91	1	1 + 0.0	491	53.3335	6.56592	KQLVNNTAMSATGATPNAATSLLAGGNGR	0
	bZIP transcription factor (AP-1)	g7283.t1	13.02	7.8	4	6 + 1.0	615	66.599	5.2876	TPSSVSHQGSTPASTRK	0
	bZIP-type transcription factor	g3798.t1	5.04	3.1	1	2 + 0.0	420	46.3259	6.07471	RGPKPDSKPALTR	0
	Zinc knuckle transcription factor/splicing factor MSL5/ZFM1	g700.t1	6.4	3.93	2	4 + 0.0	560	60.5876	8.66064	KLVHNVIETAASIPEGQNELKR	0
	Transcriptional regulator	g2379.t1	9.63	14.39	3	6 + 2.0	264	29.248	6.53662	AIHAESHIPALHQLIR	0
	Transcription regulator Bdf1	g2486.t1	5.42	3.47	2	2 + 0.0	835	91.1299	6.85889	VSAKPEKQHWVTYHEK	0
	Transcription factor bZIP	g4549.t1	2.05	1.15	1	1 + 0.0	959	104.042	6.37939	ERVPMIPLAWR	0
	Fungal specific transcription factor	g6717.t1	2.79	1.21	1	1 + 0.0	1156	127.999	6.53662	VAWSPSFGGLITNR	0
	Transcription factor (Snd1/p100)	g3227.t1	42.29	17.21	12	15 + 2.0	883	98.3716	6.17627	VKVQQIGTGTSALTELMSAFR	0
	Transcription factor Btf3	g4124.t1	19.06	8.05	5	7 + 1.0	733	81.7325	6.93213	YMVNVISSAITNKPPPK	0
	Heat shock transcription factor Hsf1	g9379.t1	2.94	1.26	1	1 + 0.0	796	86.2642	5.87158	RQTPTQLVNR	0
	Transcriptional regulator Ngg1	g200.t1	7.31	5.04	2	4 + 1.0	714	78.4071	6.01123	HRPGGAGGGSHVVSAAGVGRPAIGDVAR	0
	Transcription factor Rba50	g7490.t1	2.07	4.55	1	1 + 0.0	484	51.1264	5.52881	RDPAPSASASASASAPSPKDEK	0
	Ccr4-Not transcription complex subunit	g5947.t1	2.5	0.43	1	1 + 0.0	2340	260.404	6.03662	WGLFIPEPYR	0
	Transcription factor AATF/Che-1	g5243.t1	3.07	2.34	1	1 + 0.0	556	60.7481	4.60205	VRGSTATTAANTR	0
	Zn(II)2Cys6 transcription factor	g3872.t1	2.27	2.07	1	1 + 0.0	532	60.7506	5.69385	SLLTNSSQPLR	0
	CP2 transcription factor	g1664.t1	2.16	1.44	1	1 + 0.0	762	84.2907	7.00537	KLSNDVAHVKK	0
	C6 finger domain protein	g6297.t1	1.6	1.54	1	1 + 0.0	1236	137.848	8.03076	SLAASQATGQPANILKNPR	0
	C6 transcription factor RosA-like	g1365.t1	1.6	5.42	1	1 + 0.0	572	63.6947	7.04932	MPTFLAIAISNDFVmSAILTmSASHLAWITR	0.001	M15(Oxidation); M21(Oxidation)
	Heat shock transcription factor Hsf1	g9379.t1	2.94	1.26	1	1 + 0.0	796	86.2642	5.87158	RQTPTQLVNR	0
